# Supplementary material for: Dietary restriction ameliorates TBI-induced phenotypes in Drosophila melanogaster
Source: Sci Rep. 2022 Jun 9;12:9523. doi: 10.1038/s41598-022-13128-x (PMC9184478; doi:10.1038/s41598-022-13128-x)
Supplement: Supplementary file 3 — Supplementary Information 3. [file 41598_2022_13128_MOESM3_ESM.xlsx]

## Sheet: Fig 1
					48hr									2wk									4wk
BATCH	Food type	Condition	Sample vial #	MI	Date	Assay #	time	T	RH	n	10s pass rate	20s pass rate	30s pass rate	Date	Assay #	time	T	RH	n	10s pass rate	20s pass rate	30s pass rate	Date	Assay #	time	T	RH	n	10s pass rate	20s pass rate	30s pass rate
BATCH 3	A	TBI	1	0.457143	2020-06-14	1	3:57pm	22.65	0.595	20	0.24	0.48	0.54	2020-06-26	1	14:09:00	21.9	72.5	19	0.221053	0.473684	0.526316	2020-07-10	1	13:07:00	21.05	83	17	0.0352941	0.223529	0.352941
BATCH 3	A	TBI	2	0.257143	2020-06-14	1	3:57pm	22.65	0.595	26	0.0923077	0.369231	0.430769	2020-06-26	1	14:09:00	21.9	72.5	24	0.133333	0.391667	0.616667	2020-07-10	1	13:07:00	21.05	83	22	0.0181818	0.202165	0.304329
BATCH 3	A	TBI	3	0.0857143	2020-06-14	1	3:57pm	22.65	0.595	32	0.33125	0.46875	0.50625	2020-06-26	1	14:09:00	21.9	72.5	30	0.24	0.513333	0.606667	2020-07-10	1	13:07:00	21.05	83	27	0.0666667	0.296296	0.392593
BATCH 3	A	TBI	4	0.142857	2020-06-14	1	3:57pm	22.65	0.595	30	0.233333	0.546667	0.58	2020-06-26	1	14:09:00	21.9	72.5	29	0.158621	0.551724	0.6	2020-07-10	1	13:07:00	21.05	83	26	0.0541538	0.403385	0.489231
BATCH 3	A	TBI	5	0.114286	2020-06-14	2	4:13pm	22.65	0.585	31	0.619355	0.774194	0.806452	2020-06-26	2	14:26:00	21.55	80	30	0.233333	0.606667	0.6	2020-07-10	2	13:25:00	21.1	90	29	0.193103	0.668966	0.724138
BATCH 3	A	TBI	6	0.342857	2020-06-14	2	4:13pm	22.65	0.585	23	0.286957	0.521739	0.582609	2020-06-26	2	14:26:00	21.55	80	23	0.2	0.46087	0.530435	2020-07-10	2	13:25:00	21.1	90	22	0.0454545	0.309091	0.390909
BATCH 3	A	TBI	7	0.342857	2020-06-14	2	4:13pm	22.65	0.585	23	0.382609	0.721739	0.686957	2020-06-26	2	14:26:00	21.55	80	21	0.285714	0.714286	0.733333	2020-07-10	2	13:25:00	21.1	90	20	0.05	0.37	0.49
BATCH 3	A	TBI	8	0.4	2020-06-14	2	4:13pm	22.65	0.585	20	0.35	0.7	0.73	2020-06-26	2	14:26:00	21.55	80	19	0.147368	0.536842	0.610526	2020-07-10	2	13:25:00	21.1	90	18	0.0888889	0.288889	0.3
BATCH 4	A	TBI	22	0.342857	2020-06-19	5	15:04:00	22.45	83.5	22	0.472727	0.709091	0.7	2020-07-01	1	15:04:00	22	79	22	0.118182	0.409091	0.527273	2020-07-15	1	17:27:00	21.75	78	21	0.047619	0.228571	0.361905
BATCH 4	A	TBI	23	0.285714	2020-06-19	5	15:04:00	22.45	83.5	25	0.296	0.584	0.584	2020-07-01	1	15:04:00	22	79	24	0.0583333	0.25	0.316667	2020-07-15	1	17:27:00	21.75	78	20	0.02	0.17	0.27
BATCH 4	A	TBI	24	0.257143	2020-06-19	5	15:04:00	22.45	83.5	27	0.366097	0.701425	0.738746	2020-07-01	1	15:04:00	22	79	26	0.0384615	0.215385	0.284615	2020-07-15	1	17:27:00	21.75	78	25	0.04	0.24	0.304
BATCH 4	A	TBI	25	0.2	2020-06-19	5	15:04:00	22.45	83.5	27	0.377778	0.740741	0.792593	2020-07-01	1	15:04:00	22	79	26	0.153846	0.407692	0.446154	2020-07-15	1	17:27:00	21.75	78	25	0.016	0.248667	0.329
BATCH 4	A	TBI	26	0.371429	2020-06-19	6	15:19:00	22.2	84	23	0.486957	0.704348	0.713043	2020-07-01	2	03:15:00	22.35	74	21	0.304762	0.628571	0.695238	2020-07-15	2	17:35:00	22.05	69	21	0.0380952	0.342857	0.466667
BATCH 4	A	TBI	27	0.171429	2020-06-19	6	15:19:00	22.2	84	28	0.292857	0.457143	0.435714	2020-07-01	2	03:15:00	22.35	74	28	0.142857	0.414286	0.485714	2020-07-15	2	17:35:00	22.05	69	26	0.0153846	0.223077	0.361538
BATCH 4	A	TBI	28	0.371429	2020-06-19	6	15:19:00	22.2	84	22	0.263636	0.572727	0.654545	2020-07-01	2	03:15:00	22.35	74	22	0.154545	0.381818	0.418182	2020-07-15	2	17:35:00	22.05	69	19	0.0526316	0.136842	0.147368
BATCH 4	A	TBI
BATCH 3	A	NH	25		2020-06-14	1	3:57pm	22.65	0.595	25	0.64	0.84	0.848	2020-06-26	1	14:09:00	21.9	72.5	25	0.368	0.712	0.768	2020-07-10	1	13:07:00	21.05	83	25	0.169	0.556333	0.581
BATCH 3	A	NH	26		2020-06-14	1	3:57pm	22.65	0.595	19	0.652632	0.894737	0.936842	2020-06-26	1	14:09:00	21.9	72.5	19	0.547368	0.852632	0.863158	2020-07-10	1	13:07:00	21.05	83	19	0.242105	0.631579	0.757895
BATCH 3	A	NH	27		2020-06-14	1	3:57pm	22.65	0.595	24	0.641667	0.883333	0.9	2020-06-26	1	14:09:00	21.9	72.5	24	0.358333	0.866667	0.9	2020-07-10	1	13:07:00	21.05	83	24	0.175	0.716667	0.75
BATCH 3	A	NH	28		2020-06-14	1	3:57pm	22.65	0.595	23	0.66087	0.886957	0.921739	2020-06-26	1	14:09:00	21.9	72.5	23	0.391304	0.817391	0.878261	2020-07-10	1	13:07:00	21.05	83	23	0.147826	0.669565	0.747826
BATCH 3	A	NH	29		2020-06-14	2	4:13pm	22.65	0.585	24	0.716667	0.883333	0.891667	2020-06-26	2	14:26:00	21.55	80	24	0.508333	0.783333	0.766667	2020-07-10	2	13:25:00	21.1	90	23	0.26087	0.765217	0.791304
BATCH 3	A	NH	30		2020-06-14	2	4:13pm	22.65	0.585	23	0.73913	0.930435	0.930435	2020-06-26	2	14:26:00	21.55	80	22	0.490909	0.8	0.854545	2020-07-10	2	13:25:00	21.1	90	22	0.336364	0.790909	0.836364
BATCH 3	A	NH	31		2020-06-14	2	4:13pm	22.65	0.585	24	0.808333	0.933333	0.883333	2020-06-26	2	14:26:00	21.55	80	24	0.441667	0.85	0.841667	2020-07-10	2	13:25:00	21.1	90	24	0.225	0.716667	0.7
BATCH 3	A	NH	32		2020-06-14	2	4:13pm	22.65	0.585	21	0.704762	0.914286	0.92381	2020-06-26	2	14:26:00	21.55	80	21	0.447619	0.752381	0.790476	2020-07-10	2	13:25:00	21.1	90	20	0.24	0.7	0.67
BATCH 4	A	NH	48		2020-06-19	5	15:04:00	22.45	83.5	24	0.814855	0.949638	0.932971	2020-07-01	1	15:04:00	22	79	24	0.3	0.6	0.683333	2020-07-15	1	17:27:00	21.75	78	24	0.15	0.575	0.65
BATCH 4	A	NH	49		2020-06-19	5	15:04:00	22.45	83.5	25	0.776	0.904	0.896	2020-07-01	1	15:04:00	22	79	25	0.24	0.616	0.648	2020-07-15	1	17:27:00	21.75	78	25	0.168	0.488	0.544
BATCH 4	A	NH	50		2020-06-19	5	15:04:00	22.45	83.5	25	0.824	0.912	0.912	2020-07-01	1	15:04:00	22	79	25	0.36	0.672	0.72	2020-07-15	1	17:27:00	21.75	78	25	0.152	0.6	0.672
BATCH 4	A	NH	51		2020-06-19	5	15:04:00	22.45	83.5	25	0.839	0.927333	0.927667	2020-07-01	1	15:04:00	22	79	25	0.344	0.76	0.824	2020-07-15	1	17:27:00	21.75	78	25	0.144	0.448	0.584
BATCH 4	A	NH	52		2020-06-19	6	15:19:00	22.2	84	25	0.696	0.888	0.896	2020-07-01	2	03:15:00	22.35	74	24	0.391667	0.775	0.841667	2020-07-15	2	17:35:00	22.05	69	24	0.166667	0.6	0.733333
BATCH 4	A	NH	53		2020-06-19	6	15:19:00	22.2	84	25	0.904	0.912	0.952	2020-07-01	2	03:15:00	22.35	74	25	0.528	0.904	0.88	2020-07-15	2	17:35:00	22.05	69	25	0.352	0.824	0.88
BATCH 4	A	NH	54		2020-06-19	6	15:19:00	22.2	84	25	0.736	0.92	0.88	2020-07-01	2	03:15:00	22.35	74	25	0.36	0.728	0.816	2020-07-15	2	17:35:00	22.05	69	25	0.2	0.528	0.632
BATCH 4	A	NH	55		2020-06-19	6	15:19:00	22.2	84	25	0.656	0.912	0.912	2020-07-01	2	03:15:00	22.35	74	25	0.392	0.752	0.792	2020-07-15	2	17:35:00	22.05	69	25	0.104	0.64	0.776

## Sheet: Fig 1 % change
10s	TBI																Control (uninjured)																Avg Control
48hr	24	9.23	33.13	23.33	61.94	28.7	38.26	35	47.27	29.6	36.61	37.78	48.7	29.29	26.36		64	65.26	64.17	66.09	71.67	73.91	80.83	70.48	81.49	77.6	82.4	83.9	69.6	90.4	73.6	65.6	73.8125
2wk	22.11	13.33	24	15.86	23.33	20	28.57	14.74	11.82	5.83	3.85	15.38	30.48	14.29	15.45		36.8	54.74	35.83	39.13	50.83	49.09	44.17	44.76	30	24	36	34.4	39.17	52.8	36	39.2	40.4325
4wk	3.53	1.82	6.67	5.42	19.31	4.55	5	8.89	4.76	2	4	1.6	3.81	1.54	5.26		16.9	24.21	17.5	14.78	26.09	33.64	22.5	24	15	16.8	15.2	14.4	16.67	35.2	20	10.4	20.2056
48hr	-0.674852	-0.874953	-0.55116	-0.683929	-0.160847	-0.611177	-0.48166	-0.525826	-0.359594	-0.598984	-0.504014	-0.488163	-0.34022	-0.603184	-0.642879		-0.132938	-0.115868	-0.130635	-0.104623	-0.0290262	0.00132091	0.095072	-0.0451482	0.104014	0.0513124	0.116342	0.136664	-0.0570703	0.224725	-0.00287892	-0.111262
2wk	-0.453163	-0.670315	-0.406418	-0.607741	-0.422989	-0.505348	-0.29339	-0.635442	-0.707661	-0.855809	-0.90478	-0.619613	-0.246151	-0.646571	-0.617882		-0.0898411	0.353861	-0.113832	-0.0322142	0.257157	0.214122	0.092438	0.10703	-0.258023	-0.406418	-0.109627	-0.149199	-0.0312249	0.30588	-0.109627	-0.0304829
4wk	-0.825296	-0.909926	-0.669894	-0.731758	-0.0443255	-0.774815	-0.752544	-0.560024	-0.764422	-0.901018	-0.802035	-0.920814	-0.811439	-0.923784	-0.739676		-0.163599	0.198181	-0.133905	-0.268521	0.291225	0.664883	0.113551	0.187788	-0.257632	-0.168548	-0.247734	-0.287327	-0.174982	0.742089	-0.0101766	-0.485292

## Sheet: Fig 4 (DR)
					48hr									2wk									4wk
BATCH	Food type	Condition	Sample vial #	MI	Date	Assay #	time	T	RH	n	10s pass rate	20s pass rate	30s pass rate	Date	Assay #	time	T	RH	n	10s pass rate	20s pass rate	30s pass rate	Date	Assay #	time	T	RH	n	10s pass rate	20s pass rate	30s pass rate
BATCH 1	0.01	TBI	1	0.342857	2020-06-07	1	12:35pm	22.8	0.51	22	0.427273	0.690909	0.745455	2020-06-19	1	13:59:00	22.8	83.5	21	0.352381	0.619048	0.666667	2020-07-03	1	13:28:00	22.2	82.5	19	0.0315789	0.347368	0.526316
BATCH 1	0.01	TBI	2	0.285714	2020-06-07	1	12:35pm	22.8	0.51	24	0.35	0.683333	0.691667	2020-06-19	1	13:59:00	22.8	83.5	24	0.141667	0.558333	0.6	2020-07-03	1	13:28:00	22.2	82.5	22	0	0.163636	0.336364
BATCH 1	0.01	TBI	3	0.171429	2020-06-07	2	12:55pm	22.65	0.64	29	0.441379	0.744828	0.689655	2020-06-19	2	14:14:00	22.65	84.5	29	0.289655	0.689655	0.703448	2020-07-03	2	13:44:00	22.25	82.5	27	0.103704	0.481481	0.57037
BATCH 1	0.01	TBI	4	0.228571	2020-06-07	2	12:55pm	22.65	0.64	26	0.253846	0.561538	0.607692	2020-06-19	2	14:14:00	22.65	84.5	25	0.288	0.648	0.672	2020-07-03	2	13:44:00	22.25	82.5	25	0.056	0.304	0.376
BATCH 1	0.01	TBI	5	0.205882	2020-06-07	3	1:18pm	22.8	0.665	27	0.592593	0.777778	0.822222	2020-06-19	3	14:32:00	22.8	81	27	0.362963	0.711111	0.711111	2020-07-03	3	14:00:00	22.25	83	26	0.130769	0.469231	0.561538
BATCH 1	0.01	TBI	6	0.371429	2020-06-07	3	1:18pm	22.8	0.665	22	0.454545	0.745455	0.736364	2020-06-19	3	14:32:00	22.8	81	21	0.4	0.714286	0.857143	2020-07-03	3	14:00:00	22.25	83	21	0.0857143	0.4	0.504762
BATCH 1	0.01	TBI	7	0.314286	2020-06-07	4	1:40pm	22.65	0.64	23	0.426087	0.73913	0.782609	2020-06-19	4	14:48:00	22.7	84.5	20	0.37	0.64	0.75	2020-07-03	4	14:16:00	22.3	84.5	19	0.168421	0.410526	0.547368
BATCH 1	0.01	TBI	8	0.114286	2020-06-07	4	1:40pm	22.65	0.64	32	0.29375	0.5625	0.61875	2020-06-19	4	14:48:00	22.7	84.5	32	0.225	0.45625	0.475	2020-07-03	4	14:16:00	22.3	84.5	30	0.126667	0.4	0.48
BATCH 3	0.01	TBI	9	0.314286	2020-06-14	3	4:31pm	22.7	0.58	24	0.35	0.65	0.691667	2020-06-26	3	14:41:00	21.8	80.5	24	0.301087	0.688406	0.739493	2020-07-10	3	13:43:00	21.1	86.5	22	0.118182	0.418182	0.536364
BATCH 3	0.01	TBI	10	0.4	2020-06-14	3	4:31pm	22.7	0.58	21	0.580952	0.866667	0.895238	2020-06-26	3	14:41:00	21.8	80.5	21	0.409524	0.771429	0.819048	2020-07-10	3	13:43:00	21.1	86.5	21	0.0666667	0.390476	0.561905
BATCH 3	0.01	TBI	11	0.171429	2020-06-14	4	4:47pm	22.8	0.61	29	0.462069	0.731034	0.731034	2020-06-26	4	14:58:00	21.95	71	26	0.292308	0.6	0.669231	2020-07-10	4	14:01:00	21.05	91.5	24	0.118478	0.362681	0.446014
BATCH 3	0.01	TBI	12	0.228571	2020-06-14	4	4:47pm	22.8	0.61	27	0.37037	0.622222	0.651852	2020-06-26	4	14:58:00	21.95	71	25	0.32	0.632	0.728	2020-07-10	4	14:01:00	21.05	91.5	24	0.211232	0.521739	0.555797
BATCH 3	0.01	TBI	13	0.285714	2020-06-14	5	5:03pm	22.7	0.6	25	0.432	0.656	0.72	2020-06-26	5	15:14:00	21.9	76	25	0.248	0.56	0.608	2020-07-10	5	14:19:00	21.25	96	25	0.072	0.32	0.416
BATCH 3	0.01	TBI	14	0.342857	2020-06-14	5	5:03pm	22.7	0.6	21	0.447619	0.685714	0.685714	2020-06-26	5	15:14:00	21.9	76	21	0.238095	0.619048	0.619048	2020-07-10	5	14:19:00	21.25	96	21	0.104762	0.419048	0.485714
BATCH 3	0.01	TBI	15	0.4	2020-06-14	6	5:19pm	22.5	0.57	22	0.381818	0.618182	0.6	2020-06-26	6	03:31:00	22	76	22	0.254545	0.6	0.636364	2020-07-10	6	14:37:00	21.4	78	21	0.0285714	0.295238	0.390476
BATCH 3	0.01	TBI	16	0.285714	2020-06-14	6	5:19pm	22.5	0.57	25	0.64	0.808	0.84	2020-06-26	6	03:31:00	22	76	25	0.256	0.608	0.616	2020-07-10	6	14:37:00	21.4	78	25	0.032	0.128	0.224
BATCH 1	0.01	NH	18		2020-06-07	1	12:35pm	22.8	0.51	21	0.647619	0.885714	0.961905	2020-06-19	1	13:59:00	22.8	83.5	21	0.685714	0.895238	0.885714	2020-07-03	1	13:28:00	22.2	82.5	21	0.219048	0.666667	0.752381
BATCH 1	0.01	NH	19		2020-06-07	1	12:35pm	22.8	0.51	25	0.632	0.856	0.856	2020-06-19	1	13:59:00	22.8	83.5	15	0.573333	0.826667	0.893333	2020-07-03	1	13:28:00	22.2	82.5	15	0.133333	0.533333	0.653333
BATCH 1	0.01	NH	20		2020-06-07	2	12:55pm	22.65	0.64	24	0.675	0.825	0.875	2020-06-19	2	14:14:00	22.65	84.5	24	0.541667	0.841667	0.8	2020-07-03	2	13:44:00	22.25	82.5	24	0.258333	0.65	0.725
BATCH 1	0.01	NH	21		2020-06-07	2	12:55pm	22.65	0.64	25	0.64	0.856	0.88	2020-06-19	2	14:14:00	22.65	84.5	25	0.512	0.816	0.888	2020-07-03	2	13:44:00	22.25	82.5	24	0.2	0.675	0.758333
BATCH 1	0.01	NH	22		2020-06-07	3	1:18pm	22.8	0.665	24	0.625	0.783333	0.808333	2020-06-19	3	14:32:00	22.8	81	24	0.5	0.816667	0.85	2020-07-03	3	14:00:00	22.25	83	24	0.291667	0.675	0.766667
BATCH 1	0.01	NH	23		2020-06-07	3	1:18pm	22.8	0.665	23	0.686957	0.834783	0.852174	2020-06-19	3	14:32:00	22.8	81	23	0.591304	0.878261	0.895652	2020-07-03	3	14:00:00	22.25	83	23	0.365217	0.713043	0.8
BATCH 1	0.01	NH	24		2020-06-07	4	1:40pm	22.65	0.64	24	0.683333	0.866667	0.866667	2020-06-19	4	14:48:00	22.7	84.5	24	0.566667	0.708333	0.783333	2020-07-03	4	14:16:00	22.3	84.5	24	0.291667	0.816667	0.841667
BATCH 1	0.01	NH	25		2020-06-07	4	1:40pm	22.65	0.64	22	0.7	0.890909	0.890909	2020-06-19	4	14:48:00	22.7	84.5	22	0.436364	0.790909	0.872727	2020-07-03	4	14:16:00	22.3	84.5	22	0.181818	0.481818	0.554545
BATCH 3	0.01	NH	33		2020-06-14	3	4:31pm	22.7	0.58	22	0.727273	0.890909	0.909091	2020-06-26	3	14:41:00	21.8	80.5	21	0.552381	0.780952	0.790476	2020-07-10	3	13:43:00	21.1	86.5	21	0.247619	0.666667	0.733333
BATCH 3	0.01	NH	34		2020-06-14	3	4:31pm	22.7	0.58	24	0.783333	0.916667	0.933333	2020-06-26	3	14:41:00	21.8	80.5	24	0.441667	0.833333	0.841667	2020-07-10	3	13:43:00	21.1	86.5	24	0.191667	0.691667	0.741667
BATCH 3	0.01	NH	35		2020-06-14	4	4:47pm	22.8	0.61	26	0.869231	0.923077	0.930769	2020-06-26	4	14:58:00	21.95	71	26	0.5	0.838462	0.876923	2020-07-10	4	14:01:00	21.05	91.5	24	0.275	0.708333	0.725
BATCH 3	0.01	NH	36		2020-06-14	4	4:47pm	22.8	0.61	25	0.72	0.92	0.968	2020-06-26	4	14:58:00	21.95	71	23	0.452174	0.913043	0.93913	2020-07-10	4	14:01:00	21.05	91.5	21	0.238095	0.67619	0.838095
BATCH 3	0.01	NH	37		2020-06-14	5	5:03pm	22.7	0.6	23	0.747826	0.886957	0.86087	2020-06-26	5	15:14:00	21.9	76	23	0.443478	0.782609	0.852174	2020-07-10	5	14:19:00	21.25	96	23	0.226087	0.713043	0.669565
BATCH 3	0.01	NH	38		2020-06-14	5	5:03pm	22.7	0.6	21	0.828571	0.933333	0.92381	2020-06-26	5	15:14:00	21.9	76	21	0.514286	0.72381	0.72381	2020-07-10	5	14:19:00	21.25	96	20	0.25	0.56	0.61
BATCH 3	0.01	NH	39		2020-06-14	6	5:19pm	22.5	0.57	24	0.691667	0.891667	0.916667	2020-06-26	6	03:31:00	22	76	24	0.6	0.791667	0.908333	2020-07-10	6	14:37:00	21.4	78	24	0.133333	0.441667	0.5
BATCH 3	0.01	NH	40		2020-06-14	6	5:19pm	22.5	0.57	23	0.869565	0.930435	0.947826	2020-06-26	6	03:31:00	22	76	23	0.434783	0.782609	0.8	2020-07-10	6	14:37:00	21.4	78	23	0.208696	0.695652	0.678261
BATCH 1	0.06	TBI	9	0.228571	2020-06-07	1	12:35pm	22.8	0.51	27	0.451852	0.792593	0.792593	2020-06-19	1	13:59:00	22.8	83.5	27	0.192593	0.659259	0.688889	2020-07-03	1	13:28:00	22.2	82.5	26	0.0538462	0.315385	0.384615
BATCH 1	0.06	TBI	10	0.314286	2020-06-07	1	12:35pm	22.8	0.51	25	0.36	0.608	0.64	2020-06-19	1	13:59:00	22.8	83.5	24	0.266667	0.525	0.6	2020-07-03	1	13:28:00	22.2	82.5	22	0.0363636	0.336364	0.381818
BATCH 1	0.06	TBI	12	0.228571	2020-06-07	2	12:55pm	22.65	0.64	26	0.453846	0.769231	0.776923	2020-06-19	2	14:14:00	22.65	84.5	25	0.248	0.632	0.72	2020-07-03	2	13:44:00	22.25	82.5	21	0.0952381	0.466667	0.552381
BATCH 1	0.06	TBI	13	0.228571	2020-06-07	2	12:55pm	22.65	0.64	27	0.496296	0.703704	0.711111	2020-06-19	2	14:14:00	22.65	84.5	27	0.22963	0.496296	0.548148	2020-07-03	2	13:44:00	22.25	82.5	25	0.08	0.272	0.368
BATCH 1	0.06	TBI	14	0.257143	2020-06-07	3	1:18pm	22.8	0.665	26	0.438462	0.8	0.815385	2020-06-19	3	14:32:00	22.8	81	26	0.307692	0.630769	0.661538	2020-07-03	3	14:00:00	22.25	83	20	0.11	0.45	0.56
BATCH 1	0.06	TBI	15	0.205882	2020-06-07	3	1:18pm	22.8	0.665	27	0.407407	0.711111	0.762963	2020-06-19	3	14:32:00	22.8	81	26	0.169231	0.453846	0.515385	2020-07-03	3	14:00:00	22.25	83	25	0.072	0.336	0.456
BATCH 1	0.06	TBI	16	0.114286	2020-06-07	4	1:40pm	22.65	0.64	31	0.193548	0.470968	0.541935	2020-06-19	4	14:48:00	22.7	84.5	28	0.101058	0.403968	0.490212	2020-07-03	4	14:16:00	22.3	84.5	20	0.07	0.35	0.43
BATCH 1	0.06	TBI	17	0.228571	2020-06-07	4	1:40pm	22.65	0.64	27	0.451852	0.703704	0.718519	2020-06-19	4	14:48:00	22.7	84.5	26	0.215385	0.569231	0.607692	2020-07-03	4	14:16:00	22.3	84.5	23	0.0695652	0.373913	0.469565
BATCH 3	0.06	TBI	17	0.388889	2020-06-14	3	4:31pm	22.7	0.58	22	0.318182	0.618182	0.672727	2020-06-26	3	14:41:00	21.8	80.5	20	0.11	0.41	0.49	2020-07-10	3	13:43:00	21.1	86.5	19	0.0210526	0.273684	0.389474
BATCH 3	0.06	TBI	18	0.457143	2020-06-14	3	4:31pm	22.7	0.58	19	0.442105	0.747368	0.789474	2020-06-26	3	14:41:00	21.8	80.5	18	0.155556	0.622222	0.7	2020-07-10	3	13:43:00	21.1	86.5	16	0.05	0.275	0.475
BATCH 3	0.06	TBI	19	0.257143	2020-06-14	4	4:47pm	22.8	0.61	26	0.530769	0.761538	0.784615	2020-06-26	4	14:58:00	21.95	71	21	0.371429	0.695238	0.742857	2020-07-10	4	14:01:00	21.05	91.5	20	0.09	0.52	0.56
BATCH 3	0.06	TBI	20	0.428571	2020-06-14	4	4:47pm	22.8	0.61	21	0.333333	0.619048	0.638095	2020-06-26	4	14:58:00	21.95	71	20	0.21	0.5	0.55	2020-07-10	4	14:01:00	21.05	91.5	17	0.0588235	0.364706	0.505882
BATCH 3	0.06	TBI	21	0.371429	2020-06-14	5	5:03pm	22.7	0.6	22	0.227273	0.427273	0.463636	2020-06-26	5	15:14:00	21.9	76	18	0.155556	0.388889	0.433333	2020-07-10	5	14:19:00	21.25	96	13	0.123077	0.446154	0.461538
BATCH 3	0.06	TBI	22	0.285714	2020-06-14	5	5:03pm	22.7	0.6	25	0.432	0.776	0.8	2020-06-26	5	15:14:00	21.9	76	25	0.248	0.696	0.784	2020-07-10	5	14:19:00	21.25	96	25	0.064	0.504	0.592
BATCH 3	0.06	TBI	23	0.428571	2020-06-14	6	5:19pm	22.5	0.57	20	0.48	0.84	0.83	2020-06-26	6	03:31:00	22	76	20	0.27	0.67	0.76	2020-07-10	6	14:37:00	21.4	78	19	0.0210526	0.273684	0.452632
BATCH 3	0.06	TBI	24	0.228571	2020-06-14	6	5:19pm	22.5	0.57	26	0.415385	0.730769	0.669231	2020-06-26	6	03:31:00	22	76	22	0.145455	0.5	0.572727	2020-07-10	6	14:37:00	21.4	78	17	0.0235294	0.2	0.305882
BATCH 1	0.06	NH	26		2020-06-07	1	12:35pm	22.8	0.51	24	0.7	0.858333	0.833333	2020-06-19	1	13:59:00	22.8	83.5	24	0.558333	0.8	0.841667	2020-07-03	1	13:28:00	22.2	82.5	24	0.191667	0.65	0.733333
BATCH 1	0.06	NH	27		2020-06-07	1	12:35pm	22.8	0.51	24	0.525	0.875	0.908333	2020-06-19	1	13:59:00	22.8	83.5	24	0.491667	0.775	0.891667	2020-07-03	1	13:28:00	22.2	82.5	24	0.05	0.441667	0.55
BATCH 1	0.06	NH	28		2020-06-07	2	12:55pm	22.65	0.64	21	0.638095	0.828571	0.819048	2020-06-19	2	14:14:00	22.65	84.5	21	0.571429	0.87619	0.87619	2020-07-03	2	13:44:00	22.25	82.5	20	0.12	0.4	0.49
BATCH 1	0.06	NH	29		2020-06-07	2	12:55pm	22.65	0.64	24	0.758333	0.816667	0.85	2020-06-19	2	14:14:00	22.65	84.5	24	0.641667	0.733333	0.725	2020-07-03	2	13:44:00	22.25	82.5	24	0.241667	0.658333	0.7
BATCH 1	0.06	NH	30		2020-06-07	3	1:18pm	22.8	0.665	23	0.6	0.765217	0.773913	2020-06-19	3	14:32:00	22.8	81	23	0.530435	0.817391	0.834783	2020-07-03	3	14:00:00	22.25	83	23	0.2	0.608696	0.695652
BATCH 1	0.06	NH	31		2020-06-07	3	1:18pm	22.8	0.665	23	0.826087	0.93913	0.947826	2020-06-19	3	14:32:00	22.8	81	23	0.617391	0.930435	0.965217	2020-07-03	3	14:00:00	22.25	83	23	0.347826	0.8	0.852174
BATCH 1	0.06	NH	32		2020-06-07	4	1:40pm	22.65	0.64	22	0.727273	0.827273	0.809091	2020-06-19	4	14:48:00	22.7	84.5	22	0.381818	0.590909	0.627273	2020-07-03	4	14:16:00	22.3	84.5	22	0.254545	0.609091	0.690909
BATCH 1	0.06	NH	33		2020-06-07	4	1:40pm	22.65	0.64	23	0.678261	0.834783	0.8	2020-06-19	4	14:48:00	22.7	84.5	23	0.556522	0.869565	0.852174	2020-07-03	4	14:16:00	22.3	84.5	23	0.252174	0.652174	0.669565
BATCH 3	0.06	NH	41		2020-06-14	3	4:31pm	22.7	0.58	24	0.758333	0.866667	0.808333	2020-06-26	3	14:41:00	21.8	80.5	24	0.416667	0.766667	0.841667	2020-07-10	3	13:43:00	21.1	86.5	23	0.104348	0.547826	0.66087
BATCH 3	0.06	NH	42		2020-06-14	3	4:31pm	22.7	0.58	24	0.708333	0.916667	0.841667	2020-06-26	3	14:41:00	21.8	80.5	24	0.441667	0.858333	0.891667	2020-07-10	3	13:43:00	21.1	86.5	23	0.130435	0.643478	0.713043
BATCH 3	0.06	NH	43		2020-06-14	4	4:47pm	22.8	0.61	25	0.704	0.816	0.88	2020-06-26	4	14:58:00	21.95	71	25	0.352	0.76	0.776	2020-07-10	4	14:01:00	21.05	91.5	24	0.166667	0.583333	0.65
BATCH 3	0.06	NH	44		2020-06-14	4	4:47pm	22.8	0.61	24	0.658333	0.825	0.875	2020-06-26	4	14:58:00	21.95	71	24	0.358333	0.708333	0.758333	2020-07-10	4	14:01:00	21.05	91.5	21	0.142857	0.6	0.619048
BATCH 3	0.06	NH	45		2020-06-14	5	5:03pm	22.7	0.6	22	0.727273	0.854545	0.845455	2020-06-26	5	15:14:00	21.9	76	22	0.509091	0.727273	0.872727	2020-07-10	5	14:19:00	21.25	96	21	0.238095	0.771429	0.761905
BATCH 3	0.06	NH	46		2020-06-14	5	5:03pm	22.7	0.6	22	0.645455	0.718182	0.772727	2020-06-26	5	15:14:00	21.9	76	21	0.419048	0.780952	0.857143	2020-07-10	5	14:19:00	21.25	96	21	0.142857	0.457143	0.628571
BATCH 3	0.06	NH	47		2020-06-14	6	5:19pm	22.5	0.57	23	0.782609	0.86087	0.869565	2020-06-26	6	03:31:00	22	76	23	0.408696	0.730435	0.721739	2020-07-10	6	14:37:00	21.4	78	23	0.121739	0.547826	0.582609
BATCH 3	0.06	NH	48		2020-06-14	6	5:19pm	22.5	0.57	24	0.733333	0.866667	0.891667	2020-06-26	6	03:31:00	22	76	24	0.391667	0.666667	0.666667	2020-07-10	6	14:37:00	21.4	78	22	0.172727	0.690909	0.727273

## Sheet: Fig 4 % change (DR)
	1% TBI																1% Control (uninjured)																AVG	6% TBI
48hr	42.73	35	44.14	25.38	59.26	45.45	42.61	29.38	35	58.1	46.21	37.04	43.2	44.76	38.18	64	64.76	63.2	67.5	64	62.5	68.7	68.33	70	72.73	78.33	86.92	72	74.78	82.86	69.17	86.96	72.0463	45.19	36	45.38	49.63	43.85	40.74	19.35	45.19	31.82	44.21	53.08	33.33	22.73	43.2	48	41.54
2wk	35.24	14.17	28.97	28.8	36.3	40	37	22.5	30.11	40.95	29.23	32	24.8	23.81	25.45	25.6	68.57	57.33	54.17	51.2	50	59.13	56.67	43.64	55.24	44.17	50	45.22	44.35	51.43	60	43.48	52.1625	19.26	26.67	24.8	22.96	30.77	16.92	10.11	21.54	11	15.56	37.14	21	15.56	24.8	27	14.55
4wk	3.16	0	10.37	5.6	13.08	8.57	16.84	12.67	11.82	6.67	11.85	21.12	7.2	10.48	2.86	3.2	21.9	13.33	25.83	20	29.17	36.52	29.17	18.18	24.76	19.17	27.5	23.81	22.61	25	13.33	20.87	23.1969	5.38	3.64	9.52	8	11	7.2	7	6.96	2.11	5	9	5.88	12.31	6.4	2.11	2.35
48hr	-0.406909	-0.514201	-0.387338	-0.647726	-0.177473	-0.369155	-0.408574	-0.592206	-0.514201	-0.193574	-0.358606	-0.485886	-0.400385	-0.378732	-0.470063	-0.111682	-0.101133	-0.122786	-0.0631018	-0.111682	-0.132502	-0.0464459	-0.0515814	-0.0284019	0.00949043	0.0872183	0.206447	-0.000641949	0.0379444	0.150095	-0.0399223	0.207002		-0.352735	-0.484365	-0.350014	-0.28914	-0.371928	-0.416473	-0.722846	-0.352735	-0.544236	-0.366772	-0.239725	-0.522608	-0.674434	-0.381238	-0.312487	-0.405015
2wk	-0.324419	-0.728349	-0.44462	-0.447879	-0.304098	-0.233166	-0.290678	-0.568656	-0.422765	-0.214953	-0.439636	-0.386532	-0.524563	-0.543542	-0.512102	-0.509226	0.314546	0.0990654	0.0384855	-0.018452	-0.041457	0.133573	0.0864127	-0.163384	0.0589983	-0.153223	-0.041457	-0.133094	-0.149772	-0.0140427	0.150252	-0.166451		-0.596987	-0.441933	-0.481063	-0.519565	-0.356141	-0.645951	-0.788449	-0.549278	-0.769826	-0.674409	-0.22285	-0.560578	-0.674409	-0.481063	-0.435028	-0.695543
4wk	-0.863775	-1	-0.552957	-0.758588	-0.436131	-0.630554	-0.27404	-0.453806	-0.490449	-0.712461	-0.489155	-0.0895325	-0.689613	-0.548215	-0.876708	-0.86205	-0.0559073	-0.425354	0.113512	-0.137815	0.257497	0.57435	0.257497	-0.216274	0.0673852	-0.173596	0.185505	0.0264314	-0.0252997	0.0777314	-0.425354	-0.10031		-0.700862	-0.797609	-0.47067	-0.555185	-0.388379	-0.599666	-0.610787	-0.613011	-0.88268	-0.721991	-0.499583	-0.673061	-0.315541	-0.644148	-0.88268	-0.869336
RELATIVE TO 6%																																		RELATIVE TO 6%
48hr	0.0628692	-0.129407	0.0979417	-0.368696	0.474038	0.130527	0.0598843	-0.2692	-0.129407	0.445184	0.149431	-0.0786643	0.07456	0.113364	-0.0503078	0.591941	-0.0724306	-0.0947747	-0.033185	-0.0833162	-0.104801	-0.0159972	-0.0212968	0.00262293	0.0417252	0.121935	0.244971	0.0312693	0.0710878	0.186819	-0.00926531	0.245544		0.124059	-0.104533	0.128786	0.2345	0.0907282	0.0133698	-0.518687	0.124059	-0.208507	0.0996829	0.320316	-0.170947	-0.434612	0.07456	0.193956	0.0332691
2wk	0.660111	-0.33247	0.364739	0.356731	0.710046	0.884348	0.743022	0.0599458	0.418443	0.929101	0.376987	0.507479	0.168296	0.121658	0.198916	0.205983	0.434819	0.199623	0.133501	0.0713538	0.046244	0.237288	0.185813	-0.0868383	0.15589	-0.0757481	0.046244	-0.0537769	-0.0719816	0.0761666	0.255493	-0.0901862		-0.0926864	0.256389	0.168296	0.0816158	0.449535	-0.202921	-0.523731	0.0147215	-0.481804	-0.266989	0.749617	-0.0107172	-0.266989	0.168296	0.271935	-0.314568
4wk	-0.513191	-1	0.597535	-0.1373	1.01502	0.320239	1.59426	0.951858	0.820913	0.0275371	0.825534	2.25361	0.109185	0.614481	-0.559407	-0.507029	0.217681	-0.258827	0.436197	0.112038	0.621907	1.03058	0.621907	0.0108424	0.376703	0.0658882	0.529052	0.323881	0.257159	0.390047	-0.258827	0.160411		-0.171192	-0.439245	0.46659	0.232428	0.694589	0.109185	0.0783747	0.0722126	-0.674947	-0.229732	0.386482	-0.0941652	0.896399	-0.0140574	-0.674947	-0.637974
[truncated: 18 more columns]
