# Supplementary material for: Dietary restriction ameliorates TBI-induced phenotypes in Drosophila melanogaster
Source: Sci Rep. 2022 Jun 9;12:9523. doi: 10.1038/s41598-022-13128-x (PMC9184478; doi:10.1038/s41598-022-13128-x)
Supplement: Supplementary file 4 — Supplementary Information 4. [file 41598_2022_13128_MOESM4_ESM.xlsx]

## Sheet: Fig. 1A summer 2019
Days post-eclosion	Archon glucose food Control	Archon glucose food TBI
0	302	109
12	302
14	301	109
16		108
19
21
23		107
26		105
28
30		104
33		103
34
36	300	101
37		99
40		98
42	298	92
44	297	89
47	295	85
49	289	77
51	288	72
53	286	68
56	275	53
58	252	31
61	244	27
63	200	7
65	161	1
68	88
70	3
Number of rows	976	976
# of blank lines	674	867
# rows with impossible data	0	0
# censored subjects	2	0
# deaths/events	300	109
Median survival	65	53

## Sheet: fall 2019
Days post-eclosion	Archon glucose food Control	Archon glucose food TBI
0	321	267
9		267
11		265
14		264
16		261
18
21
23
25
28		260
30		259
32		258
35		256
37	321
39	320	250
42	318	249
44	317	241
46	314	238
49	309	227
51	304	214
53	300	203
56	297	192
58	280	146
60	268	122
63	248	70
65	102	12
67	63	10
70	13	6
72
Number of rows	661	661
# of blank lines	340	394
# rows with impossible data	0	0
# censored subjects	0	0
# deaths/events	321	267
Median survival	63	58

## Sheet: summer 2016
Days post-eclosion	Molasses food Control	Molasses food TBI		Days post-eclosion	Molasses food Control	Molasses food TBI
0	226	205		0	233	161
11	226	205		6	233
15	222			8		161
18		192		9	232	154
20	221	187		11		152
22		186		16		145
25	220	182		18		144
27		178		20		141
29		174		23	231	138
32		171		25		135
34	216	151		27	228	132
36	211	136		30	227	131
39	210	135		32	221	116
41		127		34		110
43	205	123		37	219	107
46	200	106		39	209	95
48	169	84		41	202	90
50	160	73		44	195	83
53	141	60		46	152	71
55	109	37		48	132	61
57	97	32		51	117	46
60	75	26		53	56	25
62	24	10		55	49	21
64	20	9		58	33	17
				60	5
				62	4	4
				65	3	3
Number of rows	302	302		Number of rows	278	278
# of blank lines	76	97		# of blank lines	45	117
# rows with impossible data	0	0		# rows with impossible data	0	0
# censored subjects	11	5		# censored subjects	0	2
# deaths/events	215	200		# deaths/events	233	159
Median survival	53	46		Median survival	51	44

## Sheet: Fig. 4A (DR) fall 2019
Days post-eclosion	6% YE food Control	6% YE food TBI	1% YE food Control	1% YE food TBI
0	319	237	314	205
9		237		205
11
14	319	233
16				202
18	318
21	317	229		201
23		226
25	316	223
28		222		200
30
32	315	220		198
35	314	216		196
37	313	212		195
39	311	209		194
42	308	202	314	190
44	302	188	313	183
46	294	180	311	177
49	284	167	305	173
51	260	125	299	162
53	230	92	296	155
56	174	67	286	138
58	94	29	260	106
60	50	11	235	85
63	28	6	195	63
65	6	2	72	12
67	3	1	40	4
70			12
72
Number of rows	661	661	661	661
# of blank lines	342	424	347	456
# rows with impossible data	0	0	0	0
# censored subjects	0	0	0	0
# deaths/events	319	237	314	205
Median survival	56	51	63	58

## Sheet: (DR) summer 2019
Days post-eclosion	6% YE food Control	6% YE food TBI	1% YE food Control	1% YE food TBI
0	291	144	307	157
12	291	144	307	157
14	289	138
16		135
19	288
21
23	287	132
26	285	130
28
30	284	124				note: death on days 33-37 was excluded due to food contamination issue
40	282	122	305	154
42	278	119	303	150
44	271	118	297	147
47	260	108	293	145
49	239	97	289	142
51	229	84	288	137
53	210	77	286	134
56	176	61	272	125
58	125	31	258	107
61	80	22	240	87
63	35	5	201	59
65	21	2	159	42
68	3		90	24
70			17	1
Number of rows	740	740	740	740
# of blank lines	449	596	433	583
# rows with impossible data	0	0	0	0
# censored subjects	0	0	2	0
# deaths/events	291	144	305	157
Median survival	56	53	65	61

## Sheet:  (DR) spring 2020
Days post-eclosion	6% YE food Control	6% YE food TBI	1% YE food Control	1% YE food TBI
0	292	347	280	350
9		347		350
11		339		348
13		338		345
18	292	334
20	291		280
23	290	332	279	344
25	288	328
27	286	325		342
30	285	318
32		315
34	281	309		340
37	280	306	278	339
39	279	293		338
41	275	286		336
44	274	280	277	335
46	267	265	273	329
48	258	249	270	325
51	253	232	268	324
53	233	184	264	311
55	216	153	262	303
58	196	121	258	289		note: on day 59, the lifespan was removed from lab incubator and brought to an NYC apartment of variable temperature & humidity to be completed (due to COVID-19 related lab shutdown)
60	104	50	240	217
61	68	27	224	190
62	55	17	212	173
64	52	13	209	168
66	41	11	198	149
68	29	5	179	131
70	18	3	153	108
72	7		118	83
74	3	1	100	68
76	1		70	48
78			42	23
80			25	11
82			15	7
84			10	4
Number of rows	1000	1000	1000	1000
# of blank lines	708	653	720	650
# rows with impossible data	0	0	0	0
# censored subjects	0	0	0	0
# deaths/events	292	347	280	350
Median survival	58	53	70	61

## Sheet: MI data
	Archon food	Molasses food	6% YE food	1% YE food
Summer 2016 - A		17.2414
Summer 2016 - A		26.9231
Summer 2016 - A		31.0345
Summer 2016 - A		17.2414
Summer 2016 - A		28
Summer 2016 - A		37.037
Summer 2016 - A		10
Summer 2016 - A		24.1379
Summer 2016 - A		14.2857
Summer 2016 - A		13.3333
Summer 2016 - B		0.185185
Summer 2016 - B		0.344828
Summer 2016 - B		0.392857
Summer 2016 - B		0.592593
Summer 2016 - B		0.535714
Summer 2016 - B		0.36
Summer 2016 - B		0.178571
Summer 2016 - B		0.571429
Summer 2016 - B		0.413793
Summer 2016 - B		0.448276
Summer 2019	0.555556		0.4375	0.666667
Summer 2019	0.725		0.444444	0.645833
Summer 2019	0.641026		0.577778	0.6
Summer 2019	0.711111		0.6	0.8
Summer 2019	0.659574		0.666667	0.8125
Summer 2019	0.666667		0.510638	0.666667
Summer 2019	0.622222		0.555556	0.711111
Summer 2019	0.733333		0.583333	0.702128
Summer 2019	0.733333		0.458333	0.76087
Summer 2019	0.690476		0.6	0.574468
Summer 2019	0.666667		0.533333	0.634146
Summer 2019			0.431818	0.6
Fall 2019	0.458333		0.434783	0.711111
Fall 2019	0.355556		0.6875	0.577778
Fall 2019	0.382979		0.577778	0.533333
Fall 2019	0.333333		0.446809	0.5
Fall 2019	0.533333		0.521739	0.511111
Fall 2019	0.395833		0.511111	0.489362
Fall 2019	0.404255		0.391304	0.541667
Fall 2019	0.26087		0.466667	0.446809
Fall 2019	0.319149		0.458333	0.521739
Fall 2019	0.4		0.319149
Spring 2020			0.355556	0.222222
Spring 2020			0.355556	0.355556
Spring 2020			0.177778	0.266667
Spring 2020			0.244444	0.333333
Spring 2020			0.355556	0.340909
Spring 2020			0.222222	0.266667
Spring 2020			0.266667	0.333333
Spring 2020			0.311111	0.0888889
Spring 2020			0.155556	0.155556
Spring 2020			0.266667	0.266667
Spring 2020			0.377778	0.266667
