# Supplementary material for: Dietary restriction ameliorates TBI-induced phenotypes in Drosophila melanogaster
Source: Sci Rep. 2022 Jun 9;12:9523. doi: 10.1038/s41598-022-13128-x (PMC9184478; doi:10.1038/s41598-022-13128-x)
Supplement: Supplementary file 5 — Supplementary Information 5. [file 41598_2022_13128_MOESM5_ESM.xlsx]

## Sheet: P4D1 heads - Fig.2A
Timepoint post-TBI (categorical)	Injury condition	Protein sample	Western blot (date & #)	Ponceau (background subtracted)	Band of interest (background subtracted)	Band of interest/Ponceau	Band of interest/Ponceau/Reference
48hr	NH	NH H1 48hr A	6/24/2020 #1	2860.28	12313.7	4.30508	0.553274
48hr	NH	NH H2 48hr A	6/24/2020 #1	3380.44	12767.8	3.77696	0.485402
48hr	NH	NH H3 48hr A	6/24/2020 #1	3163.85	11528.3	3.64376	0.468284
48hr	NH	NH H4 48hr A	6/24/2020 #1	3016.79	10292.1	3.41161	0.438449
48hr	NH	NH H5 48hr A	6/24/2020 #1	2913.35	13346.6	4.58118	0.588757
48hr	NH	NH H6 48hr A	6/24/2020 #1	3385.92	12769.6	3.77137	0.484683
48hr	TBI	TBI H1 48hr A	6/24/2020 #1	2835.18	13309.7	4.6945	0.603321
48hr	TBI	TBI H2 48hr A	6/24/2020 #1	3524.4	16309.4	4.62756	0.594718
48hr	TBI	TBI H3 48hr A	6/24/2020 #1	2957.85	11393.7	3.85203	0.49505
48hr	TBI	TBI H4 48hr A	6/24/2020 #1	3248.9	13088.3	4.02853	0.517733
48hr	TBI	TBI H5 48hr A	6/24/2020 #1	2944.84	14055.6	4.77295	0.613403
48hr	TBI	TBI H6 48hr A	6/24/2020 #1	3371.02	15889.1	4.71343	0.605754
2wk	NH	NH H1 2wk A	6/24/2020 #2	2477.28	25169.9	10.1603	0.911856
2wk	NH	NH H2 2wk A	6/24/2020 #2	2411.45	20566.7	8.52877	0.765432
2wk	NH	NH H3 2wk A	6/24/2020 #2	2364.28	19699.9	8.33229	0.747799
2wk	NH	NH H4 2wk A	6/24/2020 #2	2885.16	18719.5	6.48821	0.582298
2wk	NH	NH H5 2wk A	6/24/2020 #2	3154.52	21926.9	6.95094	0.623827
2wk	NH	NH H6 2wk A	6/24/2020 #2	3840.34	17953.5	4.67498	0.419566
2wk	TBI	TBI H1 2wk A	6/24/2020 #2	2064.21	18607.3	9.01425	0.809002
2wk	TBI	TBI H2 2wk A	6/24/2020 #2	2569.05	24897.9	9.69148	0.869782
2wk	TBI	TBI H3 2wk A	6/24/2020 #2	2317.63	21462.3	9.26043	0.831096
2wk	TBI	TBI H4 2wk A	6/24/2020 #2	2691.58	19520.2	7.25235	0.650877
2wk	TBI	TBI H5 2wk A	6/24/2020 #2	3029.38	25280.6	8.34514	0.748952
2wk	TBI	TBI H6 2wk A	6/24/2020 #2	3370.73	24322.2	7.2157	0.647588
4wk	NH	NH H1 4wk A	2/28/2020 #1	3187.29	35222.9	11.051	1.2055
4wk	NH	NH H2 4wk A	2/28/2020 #1	3514.79	32974.2	9.38155	1.02338
4wk	NH	NH H3 4wk A	2/28/2020 #1	3213.21	28407.2	8.84076	0.964392
4wk	NH	NH H4 4wk A	2/28/2020 #1	3489.34	30957.6	8.87206	0.967806
4wk	NH	NH H5 4wk A	2/28/2020 #1	2855.18	24001.3	8.40621	0.91699
4wk	NH	NH H6 4wk A	2/28/2020 #1	3244.84	29676.6	9.14578	0.997665
4wk	TBI	TBI H1 4wk A	2/28/2020 #1	3236.32	41136.6	12.7109	1.38657
4wk	TBI	TBI H2 4wk A	2/28/2020 #1	3429.09	39185.1	11.4273	1.24654
4wk	TBI	TBI H3 4wk A	2/28/2020 #1	3347.31	36030.4	10.764	1.17419
4wk	TBI	TBI H4 4wk A	2/28/2020 #1	3290.42	34317.2	10.4294	1.13769
4wk	TBI	TBI H5 4wk A	2/28/2020 #1	2894.21	30000.1	10.3656	1.13072
4wk	TBI	TBI H6 4wk A	2/28/2020 #1	3202.82	31876.6	9.95267	1.08568

## Sheet: Ref2P heads - Fig.2B
Timepoint post-TBI (categorical)	Injury condition	Protein sample	Western blot (date & #)	Ponceau (background subtracted)	Band of interest (background subtracted)	Band of interest/Ponceau	Band of interest/Ponceau/Reference
48hr	NH	NH H1 48hr A	11/21/2020 #3	1446.88	1080.21	0.746574	0.835142
48hr	NH	NH H2 48hr A	11/21/2020 #3	1701.87	756.079	0.444265	0.49697
48hr	NH	NH H3 48hr A	11/21/2020 #3	1158.1	532.332	0.459659	0.51419
48hr	NH	NH H4 48hr A	11/21/2020 #3	1083.44	416.56	0.384477	0.430089
48hr	NH	NH H5 48hr A	11/21/2020 #3	1060.96	331.485	0.312438	0.349504
48hr	NH	NH H6 48hr A	11/21/2020 #3	1199.71	540.069	0.450165	0.503569
48hr	TBI	TBI H1 48hr A	11/21/2020 #3	1290.71	757.477	0.586868	0.65649
48hr	TBI	TBI H2 48hr A	11/21/2020 #3	1714.72	870.427	0.507622	0.567843
48hr	TBI	TBI H3 48hr A	11/21/2020 #3	1102.01	419.202	0.380398	0.425526
48hr	TBI	TBI H4 48hr A	11/21/2020 #3	1076.8	405.54	0.376616	0.421296
48hr	TBI	TBI H5 48hr A	11/21/2020 #3	1187.96	407.542	0.343059	0.383757
48hr	TBI	TBI H6 48hr A	11/21/2020 #3	1226.44	673.563	0.5492	0.614354
2wk	NH	NH H1 2wk A	6/24/2020 #2	2477.28	281.321	0.11356	0.672312
2wk	NH	NH H2 2wk A	6/24/2020 #2	2411.45	155.552	0.0645055	0.381893
2wk	NH	NH H3 2wk A	6/24/2020 #2	2364.28	133.337	0.0563963	0.333883
2wk	NH	NH H4 2wk A	6/24/2020 #2	2885.16	272.501	0.0944494	0.559169
2wk	NH	NH H5 2wk A	6/24/2020 #2	3154.52	375.114	0.118913	0.704001
2wk	NH	NH H6 2wk A	6/24/2020 #2	3840.34	467.91	0.121841	0.721334
2wk	TBI	TBI H1 2wk A	6/24/2020 #2	2064.21	362.04	0.175389	1.03836
2wk	TBI	TBI H2 2wk A	6/24/2020 #2	2569.05	245.674	0.0956283	0.566149
2wk	TBI	TBI H3 2wk A	6/24/2020 #2	2317.63	209.172	0.0902525	0.534322
2wk	TBI	TBI H4 2wk A	6/24/2020 #2	2691.58	257.937	0.0958314	0.567351
2wk	TBI	TBI H5 2wk A	6/24/2020 #2	3029.38	404.634	0.13357	0.790775
2wk	TBI	TBI H6 2wk A	6/24/2020 #2	3370.73	458.088	0.135902	0.80458
4wk	NH	NH H1 4wk A	2/28/2020 #1	3187.29	1467.72	0.460491	0.753167
4wk	NH	NH H2 4wk A	2/28/2020 #1	3514.79	1693.22	0.481741	0.787921
4wk	NH	NH H3 4wk A	2/28/2020 #1	3213.21	1899.86	0.591265	0.967055
4wk	NH	NH H4 4wk A	2/28/2020 #1	3489.34	1988.92	0.57	0.932276
4wk	NH	NH H5 4wk A	2/28/2020 #1	2855.18	1664.25	0.582887	0.953353
4wk	NH	NH H6 4wk A	2/28/2020 #1	3244.84	2231.19	0.687611	1.12464
4wk	TBI	TBI H1 4wk A	2/28/2020 #1	3236.32	1955.93	0.604369	0.988488
4wk	TBI	TBI H2 4wk A	2/28/2020 #1	3429.09	2522.89	0.735731	1.20334
4wk	TBI	TBI H3 4wk A	2/28/2020 #1	3347.31	1939.53	0.579427	0.947695
4wk	TBI	TBI H4 4wk A	2/28/2020 #1	3290.42	2718.97	0.82633	1.35152
4wk	TBI	TBI H5 4wk A	2/28/2020 #1	2894.21	2147.36	0.741947	1.21351
4wk	TBI	TBI H6 4wk A	2/28/2020 #1	3202.82	2758.87	0.861386	1.40886

## Sheet: P4D1 bodies - Fig.2C
Timepoint post-TBI (categorical)	Injury condition	Protein sample	Western blot (date & #)	Ponceau (background subtracted)	Band of interest (background subtracted)	Band of interest/Ponceau	Band of interest/Ponceau/Reference
48hr	NH	NH B1 48hr A	10/31/2020 #1	2929.83	482.05	0.164532	0.328866
48hr	NH	NH B2 48hr A	10/31/2020 #1	3434.06	535.032	0.155802	0.311417
48hr	NH	NH B3 48hr A	10/31/2020 #1	2659.32	571.59	0.214938	0.429619
48hr	NH	NH B4 48hr A	10/31/2020 #1	3065.47	461.423	0.150523	0.300866
48hr	NH	NH B5 48hr A	10/31/2020 #1	3560.86	569.437	0.159916	0.31964
48hr	NH	NH B6 48hr A	10/31/2020 #1	3621.99	477.632	0.13187	0.263582
48hr	TBI	TBI B1 48hr A	10/31/2020 #1	2816.71	385.463	0.136849	0.273534
48hr	TBI	TBI B2 48hr A	10/31/2020 #1	3194.12	500.932	0.156829	0.313471
48hr	TBI	TBI B3 48hr A	10/31/2020 #1	3215.02	552.332	0.171797	0.343389
48hr	TBI	TBI B4 48hr A	10/31/2020 #1	3416.19	746.541	0.21853	0.436799
48hr	TBI	TBI B5 48hr A	10/31/2020 #1	3308.61	531.952	0.160778	0.321364
48hr	TBI	TBI B6 48hr A	10/31/2020 #1	3476.58	557.918	0.160479	0.320766
2wk	NH	NH B1 2wk A	10/31/2020 #2	4096.47	737.936	0.180139	0.333838
2wk	NH	NH B2 2wk A	10/31/2020 #2	4210.94	750.286	0.178176	0.330199
2wk	NH	NH B3 2wk A	10/31/2020 #2	4034.85	898.341	0.222645	0.412612
2wk	NH	NH B4 2wk A	10/31/2020 #2	4004.28	808.149	0.201821	0.37402
2wk	NH	NH B5 2wk A	10/31/2020 #2	3764.75	515.893	0.137032	0.253952
2wk	NH	NH B6 2wk A	10/31/2020 #2	4526.64	569.898	0.125899	0.233318
2wk	TBI	TBI B1 2wk A	10/31/2020 #2	3594.35	775.179	0.215666	0.399677
2wk	TBI	TBI B2 2wk A	10/31/2020 #2	4043.67	843.013	0.208477	0.386355
2wk	TBI	TBI B3 2wk A	10/31/2020 #2	3827.74	1000.16	0.261293	0.484234
2wk	TBI	TBI B4 2wk A	10/31/2020 #2	4088.77	1105.42	0.270355	0.501028
2wk	TBI	TBI B5 2wk A	10/31/2020 #2	3876.09	770.631	0.198817	0.368452
2wk	TBI	TBI B6 2wk A	10/31/2020 #2	4317.15	627.935	0.145451	0.269554
4wk	NH	NH B1 4wk A	10/31/2020 #3	3522.92	1583.58	0.449509	0.662845
4wk	NH	NH B2 4wk A	10/31/2020 #3	3270.46	1620.83	0.495597	0.730807
4wk	NH	NH B3 4wk A	10/31/2020 #3	3870.24	1937.76	0.500681	0.738303
4wk	NH	NH B4 4wk A	10/31/2020 #3	2586.18	1230.75	0.475896	0.701756
4wk	NH	NH B5 4wk A	10/31/2020 #3	2860.14	1357.27	0.474545	0.699764
4wk	NH	NH B6 4wk A	10/31/2020 #3	2943	1177.85	0.400221	0.590166
4wk	TBI	TBI B1 4wk A	10/31/2020 #3	3257.01	1505.7	0.462295	0.6817
4wk	TBI	TBI B2 4wk A	10/31/2020 #3	3298.98	1708.21	0.5178	0.763548
4wk	TBI	TBI B3 4wk A	10/31/2020 #3	3759.65	1942.95	0.516789	0.762057
4wk	TBI	TBI B4 4wk A	10/31/2020 #3	2967.08	1471.18	0.495835	0.731157
4wk	TBI	TBI B5 4wk A	10/31/2020 #3	2634.7	1465.21	0.556121	0.820055
4wk	TBI	TBI B6 4wk A	10/31/2020 #3	3210.88	1522.78	0.474256	0.699337

## Sheet: P4D1 heads (DR) - Fig.4E
Timepoint post-TBI (categorical)	Injury condition	Food condition	Protein sample	Western blot (date & #)	Ponceau (background subtracted)	Band of interest (background subtracted)	Band of interest/Ponceau	Band of interest/Ponceau/Reference
4wk	NH	6%YE	6% NH 4wk H1	11/28/2020 #2	1567.23	31977.3	20.4037	1.20287
4wk	NH	6%YE	6% NH 4wk H2	11/28/2020 #2	1263.69	27482.2	21.7476	1.28209
4wk	NH	6%YE	6% NH 4wk H3	11/28/2020 #2	1364.75	25680.1	18.8166	1.1093
4wk	NH	6%YE	6% NH 4wk H4	11/28/2020 #2	1703.12	31568.1	18.5354	1.09272
4wk	NH	6%YE	6% NH 4wk H5	11/28/2020 #2	1712.77	30202.5	17.6337	1.03956
4wk	NH	6%YE	6% NH 4wk H6	11/28/2020 #2	1710.67	31251.9	18.2689	1.07701
4wk	TBI	6%YE	6% TBI 4wk H1	11/28/2020 #2	1327.62	38364.5	28.8971	1.70358
4wk	TBI	6%YE	6% TBI 4wk H2	11/28/2020 #2	1132.42	29878.6	26.3848	1.55547
4wk	TBI	6%YE	6% TBI 4wk H3	11/28/2020 #2	1355.03	31317.8	23.1123	1.36255
4wk	TBI	6%YE	6% TBI 4wk H4	11/28/2020 #2	1113.76	27388.8	24.5912	1.44973
4wk	TBI	6%YE	6% TBI 4wk H5	11/28/2020 #2	1498.55	30027.1	20.0374	1.18127
4wk	TBI	6%YE	6% TBI 4wk H6	11/28/2020 #2	1513.54	34415.3	22.7383	1.34049
4wk	NH	1%YE	1% NH 4wk H1	11/28/2020 #1	1713.67	18490.6	10.79	0.834698
4wk	NH	1%YE	1% NH 4wk H2	11/28/2020 #1	2103.94	22950.4	10.9083	0.843843
4wk	NH	1%YE	1% NH 4wk H3	11/28/2020 #1	1300.38	17514.6	13.4689	1.04193
4wk	NH	1%YE	1% NH 4wk H4	11/28/2020 #1	2117.4	25267.4	11.9332	0.92313
4wk	NH	1%YE	1% NH 4wk H5	11/28/2020 #1	1564.71	21615.8	13.8146	1.06867
4wk	NH	1%YE	1% NH 4wk H6	11/28/2020 #1	1288.31	23262.4	18.0565	1.39682
4wk	TBI	1%YE	1% TBI 4wk H1	11/28/2020 #1	1535.65	20385.6	13.2749	1.02692
4wk	TBI	1%YE	1% TBI 4wk H2	11/28/2020 #1	1984.59	26928.1	13.5686	1.04964
4wk	TBI	1%YE	1% TBI 4wk H3	11/28/2020 #1	1678.21	25667.7	15.2947	1.18317
4wk	TBI	1%YE	1% TBI 4wk H4	11/28/2020 #1	1370.68	24251.7	17.6932	1.36871
4wk	TBI	1%YE	1% TBI 4wk H5	11/28/2020 #1	1776.28	28138.5	15.8412	1.22545
4wk	TBI	1%YE	1% TBI 4wk H6	11/28/2020 #1	1183.33	27070.4	22.8764	1.76968

## Sheet: MI data
Timepoint	Food	MI	Month-Year of HIT
48hr	Archon glucose	0.311111	feb 2020
48hr	Archon glucose	0.266667	feb 2020
48hr	Archon glucose	0.355556	feb 2020
48hr	Archon glucose	0.386364	feb 2020
48hr	Archon glucose	0.266667	feb 2020
48hr	Archon glucose	0.222222	feb 2020
48hr	Archon glucose	0.311111	feb 2020
48hr	Archon glucose	0.244444	feb 2020
48hr	Archon glucose	0.204545	mar 2020
48hr	Archon glucose	0.133333	mar 2020
48hr	Archon glucose	0.111111	mar 2020
48hr	Archon glucose	0.177778	mar 2020
48hr	Archon glucose	0.222222	mar 2020
48hr	Archon glucose	0.111111	mar 2020
2wk	Archon glucose	0.555556	june 2019
2wk	Archon glucose	0.311111	june 2019
2wk	Archon glucose	0.511111	june 2019
2wk	Archon glucose	0.4	june 2019
2wk	Archon glucose	0.444444	june 2019
2wk	Archon glucose	0.422222	june 2019
2wk	Archon glucose	0.444444	june 2019
2wk	Archon glucose	0.266667	june 2019
2wk	Archon glucose	0.204545	june 2019
2wk	Archon glucose	0.266667	june 2019
4wk	Archon glucose	0.181818	oct 2019
4wk	Archon glucose	0.333333	oct 2019
4wk	Archon glucose	0.4	oct 2019
4wk	Archon glucose	0.318182	oct 2019
4wk	Archon glucose	0.444444	oct 2019
4wk	Archon glucose	0.2	oct 2019
4wk	Archon glucose	0.333333	oct 2019
4wk	Archon glucose	0.266667	oct 2019
4wk	Archon glucose	0.266667	oct 2019
4wk	1%YE	0.377778	oct 2019
4wk	1%YE	0.311111	oct 2019
4wk	1%YE	0.4	oct 2019
4wk	1%YE	0.266667	oct 2019
4wk	1%YE	0.488889	oct 2019
4wk	1%YE	0.222222	oct 2019
4wk	1%YE	0.4	oct 2019
4wk	1%YE	0.466667	oct 2019
4wk	1%YE	0.288889	oct 2019
4wk	1%YE	0.288889	oct 2019
4wk	6%YE	0.355556	oct 2019
4wk	6%YE	0.466667	oct 2019
4wk	6%YE	0.333333	oct 2019
4wk	6%YE	0.511111	oct 2019
4wk	6%YE	0.577778	oct 2019
4wk	6%YE	0.377778	oct 2019
4wk	6%YE	0.311111	oct 2019
4wk	6%YE	0.25	oct 2019
4wk	6%YE	0.222222	oct 2019
4wk	6%YE	0.266667	oct 2019
