# Supplementary material for: Dietary restriction ameliorates TBI-induced phenotypes in Drosophila melanogaster
Source: Sci Rep. 2022 Jun 9;12:9523. doi: 10.1038/s41598-022-13128-x (PMC9184478; doi:10.1038/s41598-022-13128-x)
Supplement: Supplementary file 6 — Supplementary Information 6. [file 41598_2022_13128_MOESM6_ESM.xlsx]

## Sheet: Fig 2 QPCR data
Time post-TBI in days (continuous)	Timepoint post-TBI (categorical)	Injury condition	Gene	cDNA sample	QPCR run date	Well number	Cq value	Standard curve normalized	10^ of std curve norm	AMP/Rpl1	log transform of (AMP/Rpl1)
2	48hr	NH	Rpl1	H25	200729	C01	25.14	-1.46089	0.0346029	n/a	n/a
2	48hr	NH	Rpl1	H26	200729	C02	24.38	-1.3133	0.0486076	n/a	n/a
2	48hr	NH	Rpl1	H27	200729	C03	24.4	-1.31718	0.0481748	n/a	n/a
2	48hr	NH	Rpl1	H28	200729	C04	24.5	-1.3366	0.0460681	n/a	n/a
2	48hr	NH	Rpl1	H29	200729	C05	24.9	-1.41428	0.038523	n/a	n/a
2	48hr	NH	Rpl1	H30	200729	C06	24.92	-1.41816	0.03818	n/a	n/a
2	48hr	NH	Dipt	H25	200729	C01	30.12	-2.20678	0.00621184	0.179518	-0.745892
2	48hr	NH	Dipt	H26	200729	C02	27.07	-1.64558	0.0226162	0.465282	-0.332284
2	48hr	NH	Dipt	H27	200729	C03	30.82	-2.33558	0.00461764	0.0958517	-1.0184
2	48hr	NH	Dipt	H28	200729	C04	28.92	-1.98598	0.0103281	0.224192	-0.64938
2	48hr	NH	Dipt	H29	200729	C05	32.5	-2.6447	0.00226621	0.0588274	-1.23042
2	48hr	NH	Dipt	H30	200729	C06	27.35	-1.6971	0.0200863	0.526095	-0.278936
2	48hr	NH	Dro	H25	200729	F01	31.28	-2.53236	0.00293519	0.084825	-1.07148
2	48hr	NH	Dro	H26	200729	F02	26.3	-1.54234	0.0286853	0.590141	-0.229044
2	48hr	NH	Dro	H27	200729	F03	28.74	-2.02741	0.00938832	0.19488	-0.710232
2	48hr	NH	Dro	H28	200729	F04	28.99	-2.07711	0.00837313	0.181756	-0.740512
2	48hr	NH	Dro	H29	200729	F05	31.06	-2.48863	0.00324618	0.0842659	-1.07435
2	48hr	NH	Dro	H30	200729	F06	27.68	-1.81668	0.0152516	0.399466	-0.39852
2	48hr	NH	Cec	H25	200715	F01	31.12	-2.0863	0.00819778	0.23691	-0.625416
2	48hr	NH	Cec	H26	200715	F02	33.33	-2.54864	0.00282725	0.0581648	-1.23534
2	48hr	NH	Cec	H27	200715	F03	36	-3.1072	0.000781268	0.0162174	-1.79002
2	48hr	NH	Cec	H28	200715	F04	29.12	-1.6679	0.0214831	0.466333	-0.331304
2	48hr	NH	Cec	H29	200715	F05	32.17	-2.30596	0.00494352	0.128326	-0.891684
2	48hr	NH	Cec	H30	200715	F06	31.62	-2.1909	0.00644312	0.168756	-0.77274
2	48hr	NH	Drs	H25	200729	F01	31.22	-2.46639	0.00341671	0.0987407	-1.0055
2	48hr	NH	Drs	H26	200729	F02	28.22	-1.87059	0.0134713	0.277143	-0.557296
2	48hr	NH	Drs	H27	200729	F03	30.11	-2.24595	0.00567615	0.117824	-0.928766
2	48hr	NH	Drs	H28	200729	F04	31.2	-2.46242	0.0034481	0.074848	-1.12582
2	48hr	NH	Drs	H29	200729	F05	30.93	-2.4088	0.00390123	0.10127	-0.994518
2	48hr	NH	Drs	H30	200729	F06	29.58	-2.14069	0.00723289	0.189442	-0.722524
2	48hr	TBI	Rpl1	H91	200729	D07	24.25	-1.28805	0.0515169	n/a	n/a
2	48hr	TBI	Rpl1	H92	200729	D08	24.17	-1.27251	0.0533932	n/a	n/a
2	48hr	TBI	Rpl1	H93	200729	D09	24.47	-1.33077	0.0466902	n/a	n/a
2	48hr	TBI	Rpl1	H94	200729	D10	24.29	-1.29582	0.0506037	n/a	n/a
2	48hr	TBI	Rpl1	H95	200729	D11	24.2	-1.27834	0.0526817	n/a	n/a
2	48hr	TBI	Rpl1	H96	200729	D12	24.44	-1.32495	0.0473208	n/a	n/a
2	48hr	TBI	Dipt	H91	200729	D07	25.37	-1.33278	0.0464751	0.902132	-0.04473
2	48hr	TBI	Dipt	H92	200729	D08	24.62	-1.19478	0.0638587	1.19601	0.077734
2	48hr	TBI	Dipt	H93	200729	D09	25.07	-1.27758	0.052774	1.1303	0.053194
2	48hr	TBI	Dipt	H94	200729	D10	25.04	-1.27206	0.0534491	1.05623	0.023758
2	48hr	TBI	Dipt	H95	200729	D11	23.28	-0.94822	0.112663	2.13855	0.33012
2	48hr	TBI	Dipt	H96	200729	D12	N/A
2	48hr	TBI	Dro	H91	200729	G07	24.35	-1.15468	0.0700358	1.35947	0.13337
2	48hr	TBI	Dro	H92	200729	G08	23.68	-1.02148	0.0951735	1.7825	0.25103
2	48hr	TBI	Dro	H93	200729	G09	24.37	-1.15866	0.0693975	1.48634	0.172118
2	48hr	TBI	Dro	H94	200729	G10	24.38	-1.16064	0.0690806	1.36513	0.135174
2	48hr	TBI	Dro	H95	200729	G11	22.04	-0.695452	0.201627	3.82726	0.582888
2	48hr	TBI	Dro	H96	200729	G12	23.25	-0.936	0.115878	2.44877	0.388948
2	48hr	TBI	Cec	H91	200715	G07	26.56	-1.13235	0.0737306	1.43119	0.155698
2	48hr	TBI	Cec	H92	200715	G08	N/A
2	48hr	TBI	Cec	H93	200715	G09	25.36	-0.881312	0.131428	2.81489	0.449462
2	48hr	TBI	Cec	H94	200715	G10	27.44	-1.31645	0.0482561	0.953608	-0.02063
2	48hr	TBI	Cec	H95	200715	G11	27.39	-1.30599	0.0494324	0.938322	-0.027648
2	48hr	TBI	Cec	H96	200715	G12	25.02	-0.810184	0.154816	3.27163	0.514764
2	48hr	TBI	Drs	H91	200729	G07	25.92	-1.41381	0.0385645	0.74858	-0.125762
2	48hr	TBI	Drs	H92	200729	G08	24.17	-1.06626	0.0858495	1.60787	0.206252
2	48hr	TBI	Drs	H93	200729	G09	24.82	-1.19535	0.0637746	1.36591	0.135422
2	48hr	TBI	Drs	H94	200729	G10	24.54	-1.13974	0.0724863	1.43243	0.156074
2	48hr	TBI	Drs	H95	200729	G11	24.31	-1.09407	0.0805256	1.52853	0.184274
2	48hr	TBI	Drs	H96	200729	G12	24.33	-1.09804	0.0797925	1.6862	0.22691
14	2wk	NH	Rpl1	H43	200729	C07	24.55	-1.34631	0.0450495	n/a	n/a
14	2wk	NH	Rpl1	H44	200729	C08	24.16	-1.27057	0.0536325	n/a	n/a
14	2wk	NH	Rpl1	H45	200729	C09	24.33	-1.30359	0.0497066	n/a	n/a
14	2wk	NH	Rpl1	H46	200729	C10	25	-1.4337	0.0368383	n/a	n/a
14	2wk	NH	Rpl1	H47	200729	C11	24.79	-1.39292	0.0404652	n/a	n/a
14	2wk	NH	Rpl1	H48	200729	C12	24.67	-1.36961	0.0426959	n/a	n/a
14	2wk	NH	Dipt	H43	200729	C07	31.01	-2.37054	0.00426049	0.0945736	-1.02423
14	2wk	NH	Dipt	H44	200729	C08	26.89	-1.61246	0.0244084	0.455105	-0.341888
14	2wk	NH	Dipt	H45	200729	C09	35.73	-3.23902	0.00057674	0.0116029	-1.93543
14	2wk	NH	Dipt	H46	200729	C10	32	-2.5527	0.00280092	0.0760326	-1.119
14	2wk	NH	Dipt	H47	200729	C11	30.16	-2.21414	0.00610745	0.150931	-0.821222
14	2wk	NH	Dipt	H48	200729	C12	34.12	-2.94278	0.00114083	0.0267198	-1.57317
14	2wk	NH	Dro	H43	200729	F07	29.74	-2.22621	0.00594002	0.131855	-0.879902
14	2wk	NH	Dro	H44	200729	F08	27.67	-1.8147	0.0153216	0.285677	-0.544124
14	2wk	NH	Dro	H45	200729	F09	33.15	-2.90412	0.00124704	0.025088	-1.60053
14	2wk	NH	Dro	H46	200729	F10	33.92	-3.0572	0.000876605	0.023796	-1.6235
14	2wk	NH	Dro	H47	200729	F11	30.11	-2.29977	0.00501455	0.123922	-0.90685
14	2wk	NH	Dro	H48	200729	F12	N/A
14	2wk	NH	Cec	H43	200715	F07	33.54	-2.59257	0.00255524	0.0567208	-1.24626
14	2wk	NH	Cec	H44	200715	F08	32.34	-2.34153	0.00455483	0.0849267	-1.07096
14	2wk	NH	Cec	H45	200715	F09	37.89	-3.50259	0.000314349	0.00632409	-2.199
14	2wk	NH	Cec	H46	200715	F10	34.63	-2.8206	0.00151149	0.0410302	-1.3869
14	2wk	NH	Cec	H47	200715	F11	35.27	-2.95448	0.00111049	0.0274432	-1.56157
14	2wk	NH	Cec	H48	200715	F12	35.99	-3.10511	0.00078504	0.0183868	-1.73549
14	2wk	NH	Drs	H43	200729	F07	29.28	-2.08111	0.00829644	0.184163	-0.734798
14	2wk	NH	Drs	H44	200729	F08	29.2	-2.06522	0.00860558	0.160455	-0.794648
14	2wk	NH	Drs	H45	200729	F09	29.31	-2.08707	0.0081834	0.164634	-0.78348
14	2wk	NH	Drs	H46	200729	F10	30.13	-2.24992	0.00562448	0.15268	-0.816218
14	2wk	NH	Drs	H47	200729	F11	28.97	-2.01954	0.00956	0.236252	-0.626624
14	2wk	NH	Drs	H48	200729	F12	29.61	-2.14665	0.00713434	0.167097	-0.777032
14	2wk	TBI	Rpl1	H109	200729	E01	24.55	-1.34631	0.0450495	n/a	n/a
14	2wk	TBI	Rpl1	H110	200729	E02	24.37	-1.31135	0.0488254	n/a	n/a
14	2wk	TBI	Rpl1	H111	200729	E03	23.68	-1.17736	0.0664728	n/a	n/a
14	2wk	TBI	Rpl1	H112	200729	E04	24.05	-1.24921	0.0563365	n/a	n/a
14	2wk	TBI	Rpl1	H113	200729	E05	24.36	-1.30941	0.0490442	n/a	n/a
14	2wk	TBI	Rpl1	H114	200729	E06	24.94	-1.42205	0.0378401	n/a	n/a
14	2wk	TBI	Dipt	H109	200729	E01	29.75	-2.1387	0.00726608	0.161291	-0.79239
14	2wk	TBI	Dipt	H110	200729	E02	26.59	-1.55726	0.0277166	0.567667	-0.245906
14	2wk	TBI	Dipt	H111	200729	E03	28.3	-1.8719	0.0134307	0.202049	-0.694544
14	2wk	TBI	Dipt	H112	200729	E04	28.67	-1.93998	0.0114821	0.203812	-0.69077
14	2wk	TBI	Dipt	H113	200729	E05	26.31	-1.50574	0.0312076	0.636315	-0.196328
14	2wk	TBI	Dipt	H114	200729	E06	28.04	-1.82406	0.0149948	0.396267	-0.402012
14	2wk	TBI	Dro	H109	200729	H01	28.33	-1.9459	0.0113265	0.251424	-0.599594
14	2wk	TBI	Dro	H110	200729	H02	25.79	-1.44095	0.0362283	0.741997	-0.129598
14	2wk	TBI	Dro	H111	200729	H03	26.95	-1.67156	0.021303	0.320476	-0.494204
14	2wk	TBI	Dro	H112	200729	H04	29.44	-2.16657	0.00681441	0.120959	-0.917362
14	2wk	TBI	Dro	H113	200729	H05	25.36	-1.35547	0.0441095	0.899382	-0.046056
14	2wk	TBI	Dro	H114	200729	H06	27.45	-1.77096	0.0169449	0.447804	-0.348912
14	2wk	TBI	Cec	H109	200715	H01	31.92	-2.25366	0.00557617	0.123779	-0.907354
14	2wk	TBI	Cec	H110	200715	H02	26.17	-1.05076	0.0889684	1.82217	0.26059
14	2wk	TBI	Cec	H111	200715	H03	29.5	-1.7474	0.0178896	0.269126	-0.570044
14	2wk	TBI	Cec	H112	200715	H04	32.86	-2.45031	0.00354559	0.0629358	-1.2011
14	2wk	TBI	Cec	H113	200715	H05	27.35	-1.29762	0.0503941	1.02752	0.011792
14	2wk	TBI	Cec	H114	200715	H06	28.33	-1.50264	0.0314314	0.830638	-0.080588
14	2wk	TBI	Drs	H109	200729	H01	30.36	-2.2956	0.00506295	0.112386	-0.949286
14	2wk	TBI	Drs	H110	200729	H02	28.29	-1.88449	0.0130469	0.267214	-0.57314
14	2wk	TBI	Drs	H111	200729	H03	29.09	-2.04337	0.00904953	0.136139	-0.866018
14	2wk	TBI	Drs	H112	200729	H04	28.43	-1.9123	0.0122378	0.217226	-0.663088
14	2wk	TBI	Drs	H113	200729	H05	28.45	-1.91627	0.0121263	0.247253	-0.606858
14	2wk	TBI	Drs	H114	200729	H06	29.48	-2.12083	0.00757133	0.200088	-0.69878
28	4wk	NH	Rpl1	H55	200729	D01	23.78	-1.19678	0.0635659	n/a	n/a
28	4wk	NH	Rpl1	H56	200729	D02	24.28	-1.29388	0.0508305	n/a	n/a
28	4wk	NH	Rpl1	H57	200729	D03	23.82	-1.20454	0.062439	n/a	n/a
28	4wk	NH	Rpl1	H58	200729	D04	23.41	-1.12492	0.0750029	n/a	n/a
28	4wk	NH	Rpl1	H59	200729	D05	24.53	-1.34243	0.0454542	n/a	n/a
28	4wk	NH	Rpl1	H60	200729	D06	24.43	-1.32301	0.0475329	n/a	n/a
28	4wk	NH	Dipt	H55	200729	D01	26.06	-1.45974	0.0346944	0.545803	-0.262964
28	4wk	NH	Dipt	H56	200729	D02	27.18	-1.66582	0.0215864	0.424674	-0.371944
28	4wk	NH	Dipt	H57	200729	D03	26.16	-1.47814	0.0332552	0.532603	-0.273596
28	4wk	NH	Dipt	H58	200729	D04	26.32	-1.50758	0.0310756	0.414326	-0.382658
28	4wk	NH	Dipt	H59	200729	D05	28.51	-1.91054	0.0122874	0.270325	-0.568114
28	4wk	NH	Dipt	H60	200729	D06	26.37	-1.51678	0.0304243	0.640068	-0.193774
28	4wk	NH	Dro	H55	200729	G01	25.23	-1.32962	0.046814	0.736465	-0.132848
28	4wk	NH	Dro	H56	200729	G02	26.35	-1.55228	0.0280363	0.551564	-0.258404
28	4wk	NH	Dro	H57	200729	G03	24.66	-1.21631	0.0607704	0.973276	-0.011764
28	4wk	NH	Dro	H58	200729	G04	25.87	-1.45686	0.0349256	0.465657	-0.331934
28	4wk	NH	Dro	H59	200729	G05	26.92	-1.6656	0.0215975	0.475149	-0.32317
28	4wk	NH	Dro	H60	200729	G06	26.1	-1.50258	0.0314355	0.661342	-0.179574
28	4wk	NH	Cec	H55	200715	G01	27.62	-1.3541	0.0442482	0.696101	-0.157328
28	4wk	NH	Cec	H56	200715	G02	29	-1.6428	0.0227615	0.447792	-0.348924
28	4wk	NH	Cec	H57	200715	G03	28.3	-1.49636	0.0318889	0.510721	-0.291816
28	4wk	NH	Cec	H58	200715	G04	27.15	-1.25578	0.0554907	0.739847	-0.130858
28	4wk	NH	Cec	H59	200715	G05	30.26	-1.90639	0.0124053	0.272919	-0.563966
28	4wk	NH	Cec	H60	200715	G06	27.51	-1.33109	0.0466561	0.981554	-0.008086
28	4wk	NH	Drs	H55	200729	G01	26.42	-1.51311	0.0306823	0.482685	-0.316336
28	4wk	NH	Drs	H56	200729	G02	28.54	-1.93414	0.0116374	0.228945	-0.640268
28	4wk	NH	Drs	H57	200729	G03	26.53	-1.53496	0.0291771	0.467289	-0.330414
28	4wk	NH	Drs	H58	200729	G04	27.9	-1.80704	0.0155941	0.207913	-0.682118
28	4wk	NH	Drs	H59	200729	G05	28.78	-1.98181	0.0104278	0.229413	-0.639382
28	4wk	NH	Drs	H60	200729	G06	28.64	-1.954	0.0111172	0.233885	-0.630998
28	4wk	TBI	Rpl1	H121	200729	E07	24.3	-1.29776	0.0503779	n/a	n/a
28	4wk	TBI	Rpl1	H122	200729	E08	24.44	-1.32495	0.0473208	n/a	n/a
28	4wk	TBI	Rpl1	H123	200729	E09	24.08	-1.25504	0.0555858	n/a	n/a
28	4wk	TBI	Rpl1	H124	200729	E10	24.15	-1.26863	0.0538729	n/a	n/a
28	4wk	TBI	Rpl1	H125	200729	E11	24.03	-1.24533	0.0568426	n/a	n/a
28	4wk	TBI	Rpl1	H126	200729	E12	27.4	-1.89978	0.0125956	n/a	n/a
28	4wk	TBI	Dipt	H121	200729	E07	25.33	-1.32542	0.0472694	0.938296	-0.02766
28	4wk	TBI	Dipt	H122	200729	E08	25.62	-1.37878	0.0418042	0.883422	-0.053832
28	4wk	TBI	Dipt	H123	200729	E09	26.33	-1.50942	0.0309443	0.556693	-0.254384
28	4wk	TBI	Dipt	H124	200729	E10	26.15	-1.4763	0.0333964	0.619912	-0.20767
28	4wk	TBI	Dipt	H125	200729	E11	27.07	-1.64558	0.0226162	0.397874	-0.400254
28	4wk	TBI	Dipt	H126	200729	E12	N/A
28	4wk	TBI	Dro	H121	200729	H07	24.22	-1.12884	0.07433	1.47545	0.168924
28	4wk	TBI	Dro	H122	200729	H08	24.5	-1.1845	0.0653883	1.38181	0.140448
28	4wk	TBI	Dro	H123	200729	H09	24.9	-1.26402	0.0544478	0.979526	-0.008984
28	4wk	TBI	Dro	H124	200729	H10	24.6	-1.20438	0.0624626	1.15944	0.06425
28	4wk	TBI	Dro	H125	200729	H11	25.31	-1.34553	0.0451307	0.793959	-0.100202
28	4wk	TBI	Dro	H126	200729	H12	N/A
28	4wk	TBI	Cec	H121	200715	H07	28.67	-1.57376	0.0266831	0.529659	-0.276004
28	4wk	TBI	Cec	H122	200715	H08	29.41	-1.72857	0.0186822	0.394799	-0.403624
28	4wk	TBI	Cec	H123	200715	H09	30.04	-1.86037	0.0137922	0.248124	-0.605332
28	4wk	TBI	Cec	H124	200715	H10	30.24	-1.90221	0.0125254	0.232499	-0.633578
28	4wk	TBI	Cec	H125	200715	H11	28.85	-1.61142	0.024467	0.430433	-0.366094
28	4wk	TBI	Cec	H126	200715	H12	30.67	-1.99216	0.0101821	0.808381	-0.092384
28	4wk	TBI	Drs	H121	200729	H07	24	-1.0325	0.0927897	1.84187	0.26526
28	4wk	TBI	Drs	H122	200729	H08	26.96	-1.62036	0.0239687	0.506515	-0.295408
28	4wk	TBI	Drs	H123	200729	H09	27.85	-1.79711	0.0159547	0.287029	-0.542074
28	4wk	TBI	Drs	H124	200729	H10	25.47	-1.32444	0.047376	0.879403	-0.055812
28	4wk	TBI	Drs	H125	200729	H11	28.22	-1.87059	0.0134713	0.236992	-0.625266
28	4wk	TBI	Drs	H126	200729	H12	30.43	-2.3095	0.00490345	0.389298	-0.409718

## Sheet: Fig S1 QPCR data
Time post-TBI in hours (continuous)	Timepoint post-TBI (categorical)	Injury condition	Gene	cDNA sample	QPCR run date	Well number	Cq value	Standard curve normalized	10^ of std curve norm	AMP/Rpl1	log transform of (AMP/Rpl1)
2	2hr	NH	Rpl1	H1	200701	C01	23.54	-1.45778	0.0348512	n/a	n/a
2	2hr	NH	Rpl1	H2	200701	C02	23.65	-1.48564	0.0326855	n/a	n/a
2	2hr	NH	Rpl1	H3	200701	C03	23.59	-1.47045	0.0338496	n/a	n/a
2	2hr	NH	Rpl1	H4	200701	C04	23.49	-1.44512	0.0358825	n/a	n/a
2	2hr	NH	Rpl1	H5	200701	C05	23.68	-1.49324	0.0321186	n/a	n/a
2	2hr	NH	Rpl1	H6	200701	C06	23.94	-1.5591	0.0275993	n/a	n/a
2	2hr	NH	Dipt	H1	200712	C01	27.77	-1.77463	0.0168024	0.482118	-0.316847
2	2hr	NH	Dipt	H2	200712	C02	27.89	-1.79955	0.0158653	0.485391	-0.313908
2	2hr	NH	Dipt	H3	200712	C03	35.05	-3.28668	0.000516791	0.0152673	-1.81624
2	2hr	NH	Dipt	H4	200712	C04	33.7	-3.00629	0.000985621	0.027468	-1.56117
2	2hr	NH	Dipt	H5	200712	C05	31.79	-2.60958	0.00245707	0.0764999	-1.11634
2	2hr	NH	Dipt	H6	200712	C06	27.74	-1.7684	0.0170452	0.617595	-0.209296
2	2hr	NH	Dro	H1	200712	C01	28.54	-2.05405	0.00882986	0.253359	-0.596264
2	2hr	NH	Dro	H2	200712	C02	28.8	-2.11382	0.00769449	0.23541	-0.628175
2	2hr	NH	Dro	H3	200712	C03	31.24	-2.67478	0.00211458	0.0624699	-1.20433
2	2hr	NH	Dro	H4	200712	C04	32.17	-2.88858	0.00129246	0.0360192	-1.44347
2	2hr	NH	Dro	H5	200712	C05	30.41	-2.48396	0.00328126	0.102161	-0.990715
2	2hr	NH	Dro	H6	200712	C06	28.25	-1.98738	0.010295	0.373016	-0.428273
2	2hr	NH	Cec	H1	200715	C01	30.55	-1.96706	0.010788	0.309544	-0.509278
2	2hr	NH	Cec	H2	200715	C02	29.04	-1.65117	0.0223271	0.683089	-0.165523
2	2hr	NH	Cec	H3	200715	C03	43.54	-4.68457	2.06744e-05	0.000610772	-3.21412
2	2hr	NH	Cec	H4	200715	C04	33.95	-2.67834	0.0020973	0.058449	-1.23322
2	2hr	NH	Cec	H5	200715	C05	33.61	-2.60721	0.00247052	0.0769187	-1.11397
2	2hr	NH	Cec	H6	200715	C06	N/A
2	2hr	NH	Drs	H1	200708	C01	29.02	-2.23644	0.00580179	0.166473	-0.778656
2	2hr	NH	Drs	H2	200708	C02	29.26	-2.29209	0.00510395	0.156153	-0.806449
2	2hr	NH	Drs	H3	200708	C03	31.08	-2.71415	0.00193129	0.0570552	-1.2437
2	2hr	NH	Drs	H4	200708	C04	29.87	-2.43355	0.00368508	0.102698	-0.988436
2	2hr	NH	Drs	H5	200708	C05	31.02	-2.70024	0.00199417	0.0620878	-1.20699
2	2hr	NH	Drs	H6	200708	C06	30.19	-2.50776	0.00310627	0.112549	-0.948659
2	2hr	TBI	Rpl1	H67	200701	D07	23.99	-1.57177	0.0268061	n/a	n/a
2	2hr	TBI	Rpl1	H68	200701	D08	23.59	-1.47045	0.0338496	n/a	n/a
2	2hr	TBI	Rpl1	H69	200701	D09	23.27	-1.38939	0.0407952	n/a	n/a
2	2hr	TBI	Rpl1	H70	200701	D10	23.39	-1.41979	0.0380376	n/a	n/a
2	2hr	TBI	Rpl1	H71	200701	D11	23.34	-1.40712	0.0391632	n/a	n/a
2	2hr	TBI	Rpl1	H72	200701	D12	23.37	-1.41472	0.0384839	n/a	n/a
2	2hr	TBI	Dipt	H67	200712	D07	24.76	-1.14945	0.070884	2.64433	0.422315
2	2hr	TBI	Dipt	H68	200712	D08	24.18	-1.02899	0.0935436	2.76351	0.441461
2	2hr	TBI	Dipt	H69	200712	D09	23.59	-0.906443	0.124039	3.04052	0.482948
2	2hr	TBI	Dipt	H70	200712	D10	24.3	-1.05391	0.0883263	2.32208	0.365877
2	2hr	TBI	Dipt	H71	200712	D11	23.73	-0.935521	0.116006	2.96211	0.471601
2	2hr	TBI	Dipt	H72	200712	D12	23.76	-0.941752	0.114353	2.97145	0.472969
2	2hr	TBI	Dro	H67	200712	D07	25.27	-1.30227	0.0498571	1.85992	0.269494
2	2hr	TBI	Dro	H68	200712	D08	24.39	-1.09996	0.07944	2.34685	0.370486
2	2hr	TBI	Dro	H69	200712	D09	24.02	-1.0149	0.0966278	2.36861	0.374493
2	2hr	TBI	Dro	H70	200712	D10	24.53	-1.13215	0.0737655	1.93928	0.28764
2	2hr	TBI	Dro	H71	200712	D11	23.76	-0.955124	0.110886	2.83138	0.451998
2	2hr	TBI	Dro	H72	200712	D12	24.06	-1.02409	0.0946032	2.45826	0.390627
2	2hr	TBI	Cec	H67	200715	D07	24.13	-0.623996	0.237686	8.86688	0.947771
2	2hr	TBI	Cec	H68	200715	D08	23.4	-0.47128	0.337847	9.98084	0.999167
2	2hr	TBI	Cec	H69	200715	D09	23.44	-0.479648	0.3314	8.1235	0.909743
2	2hr	TBI	Cec	H70	200715	D10	23.91	-0.577972	0.264258	6.94728	0.841815
2	2hr	TBI	Cec	H71	200715	D11	23.31	-0.452452	0.352816	9.00886	0.95467
2	2hr	TBI	Cec	H72	200715	D12	23.08	-0.404336	0.394152	10.242	1.01039
2	2hr	TBI	Drs	H67	200708	D07	24.22	-1.12332	0.0752804	2.80834	0.448449
2	2hr	TBI	Drs	H68	200708	D08	24.03	-1.07926	0.0833188	2.46144	0.39119
2	2hr	TBI	Drs	H69	200708	D09	23.36	-0.923884	0.119156	2.92083	0.465507
2	2hr	TBI	Drs	H70	200708	D10	23.43	-0.940117	0.114784	3.01766	0.47967
2	2hr	TBI	Drs	H71	200708	D11	23.41	-0.935479	0.116017	2.9624	0.471643
2	2hr	TBI	Drs	H72	200708	D12	23.45	-0.944755	0.113565	2.95098	0.469966
4	4hr	NH	Rpl1	H7	200701	C07	23.57	-1.46538	0.0342467	n/a	n/a
4	4hr	NH	Rpl1	H8	200701	C08	23.79	-1.52111	0.0301226	n/a	n/a
4	4hr	NH	Rpl1	H9	200701	C09	23.51	-1.45018	0.0354664	n/a	n/a
4	4hr	NH	Rpl1	H10	200701	C10	24.04	-1.58443	0.0260356	n/a	n/a
4	4hr	NH	Rpl1	H11	200701	C11	24.08	-1.59456	0.0254352	n/a	n/a
4	4hr	NH	Rpl1	H12	200701	C12	23.29	-1.39446	0.0403221	n/a	n/a
4	4hr	NH	Dipt	H7	200712	C07	32.08	-2.66982	0.00213887	0.0624547	-1.20443
4	4hr	NH	Dipt	H8	200712	C08	33.03	-2.86713	0.0013579	0.0450792	-1.34602
4	4hr	NH	Dipt	H9	200712	C09	28.06	-1.83486	0.0146264	0.412402	-0.384679
4	4hr	NH	Dipt	H10	200712	C10	31.12	-2.47042	0.00338514	0.130019	-0.885992
4	4hr	NH	Dipt	H11	200712	C11	34.29	-3.12883	0.000743305	0.0292234	-1.53427
4	4hr	NH	Dipt	H12	200712	C12	30.76	-2.39565	0.00402113	0.0997252	-1.0012
4	4hr	NH	Dro	H7	200712	C07	31.48	-2.72995	0.00186229	0.0543787	-1.26457
4	4hr	NH	Dro	H8	200712	C08	31.16	-2.65638	0.00220605	0.0732357	-1.13528
4	4hr	NH	Dro	H9	200712	C09	27.46	-1.80575	0.0156403	0.44099	-0.355571
4	4hr	NH	Dro	H10	200712	C10	29.5	-2.27475	0.0053119	0.204024	-0.690318
4	4hr	NH	Dro	H11	200712	C11	31.06	-2.63339	0.00232598	0.0914471	-1.03883
4	4hr	NH	Dro	H12	200712	C12	31.07	-2.63569	0.0023137	0.0573805	-1.24124
4	4hr	NH	Cec	H7	200715	C07	35.41	-2.98377	0.00103807	0.0303116	-1.51839
4	4hr	NH	Cec	H8	200715	C08	36.43	-3.19716	0.000635103	0.0210839	-1.67605
4	4hr	NH	Cec	H9	200715	C09	30.66	-1.99007	0.0102312	0.288477	-0.539889
4	4hr	NH	Cec	H10	200715	C10	34.8	-2.85616	0.00139264	0.0534899	-1.27173
4	4hr	NH	Cec	H11	200715	C11	36.37	-3.1846	0.000653726	0.0257016	-1.59004
4	4hr	NH	Cec	H12	200715	C12	34.42	-2.77666	0.00167238	0.0414756	-1.38221
4	4hr	NH	Drs	H7	200708	C07	30.17	-2.50312	0.00313962	0.0916765	-1.03774
4	4hr	NH	Drs	H8	200708	C08	29.86	-2.43123	0.00370481	0.122991	-0.910127
4	4hr	NH	Drs	H9	200708	C09	28.98	-2.22716	0.00592704	0.167117	-0.776979
4	4hr	NH	Drs	H10	200708	C10	30.62	-2.60748	0.00246901	0.0948318	-1.02305
4	4hr	NH	Drs	H11	200708	C11	29.31	-2.30369	0.00496948	0.195378	-0.709125
4	4hr	NH	Drs	H12	200708	C12	29.75	-2.40573	0.00392894	0.0974388	-1.01127
4	4hr	TBI	Rpl1	H73	200701	E01	24.03	-1.5819	0.0261879	n/a	n/a
4	4hr	TBI	Rpl1	H74	200701	E02	23.67	-1.49071	0.0323064	n/a	n/a
4	4hr	TBI	Rpl1	H75	200701	E03	23.28	-1.39192	0.040558	n/a	n/a
4	4hr	TBI	Rpl1	H76	200701	E04	23.52	-1.45272	0.0352601	n/a	n/a
4	4hr	TBI	Rpl1	H77	200701	E05	23.72	-1.50338	0.0313779	n/a	n/a
4	4hr	TBI	Rpl1	H78	200701	E06	23.92	-1.55404	0.0279231	n/a	n/a
4	4hr	TBI	Dipt	H73	200712	E01	23.91	-0.972907	0.106437	4.06436	0.608992
4	4hr	TBI	Dipt	H74	200712	E02	22.86	-0.754822	0.175864	5.44364	0.735889
4	4hr	TBI	Dipt	H75	200712	E03	23.12	-0.808824	0.155302	3.82913	0.5831
4	4hr	TBI	Dipt	H76	200712	E04	24.46	-1.08714	0.0818197	2.32046	0.365574
4	4hr	TBI	Dipt	H77	200712	E05	22.56	-0.692512	0.202996	6.4694	0.810864
4	4hr	TBI	Dipt	H78	200712	E06	22.72	-0.725744	0.188042	6.73429	0.828292
4	4hr	TBI	Dro	H73	200712	E01	24.19	-1.05398	0.0883119	3.37224	0.527918
4	4hr	TBI	Dro	H74	200712	E02	23.36	-0.863164	0.137036	4.24177	0.627547
4	4hr	TBI	Dro	H75	200712	E03	23.26	-0.840174	0.144486	3.56246	0.55175
4	4hr	TBI	Dro	H76	200712	E04	24.31	-1.08157	0.0828764	2.35043	0.371147
4	4hr	TBI	Dro	H77	200712	E05	23.05	-0.791895	0.161475	5.14613	0.711481
4	4hr	TBI	Dro	H78	200712	E06	23.25	-0.837875	0.145253	5.20189	0.716161
4	4hr	TBI	Cec	H73	200715	E01	25.1	-0.82692	0.148964	5.68825	0.754979
4	4hr	TBI	Cec	H74	200715	E02	24.6	-0.72232	0.189531	5.86666	0.768391
4	4hr	TBI	Cec	H75	200715	E03	25.29	-0.866668	0.135935	3.35163	0.525256
4	4hr	TBI	Cec	H76	200715	E04	26.62	-1.1449	0.0716302	2.03148	0.307812
4	4hr	TBI	Cec	H77	200715	E05	24.77	-0.757884	0.174629	5.56534	0.745492
4	4hr	TBI	Cec	H78	200715	E06	24.06	-0.609352	0.245837	8.80408	0.944684
4	4hr	TBI	Drs	H73	200708	E01	23.41	-0.935479	0.116017	4.43017	0.64642
4	4hr	TBI	Drs	H74	200708	E02	23.31	-0.912289	0.12238	3.7881	0.578422
4	4hr	TBI	Drs	H75	200708	E03	22.04	-0.617776	0.241115	5.94495	0.774148
4	4hr	TBI	Drs	H76	200708	E04	23.22	-0.891418	0.128405	3.64165	0.561298
4	4hr	TBI	Drs	H77	200708	E05	22.45	-0.712855	0.193707	6.17335	0.790521
4	4hr	TBI	Drs	H78	200708	E06	23.08	-0.858952	0.138372	4.95546	0.695084
8	8hr	NH	Rpl1	H13	200701	D01	24.2	-1.62496	0.0237159	n/a	n/a
8	8hr	NH	Rpl1	H14	200701	D02	23.66	-1.48818	0.0324954	n/a	n/a
8	8hr	NH	Rpl1	H15	200701	D03	23.65	-1.48564	0.0326855	n/a	n/a
8	8hr	NH	Rpl1	H16	200701	D04	23.96	-1.56417	0.0272792	n/a	n/a
8	8hr	NH	Rpl1	H17	200701	D05	24.04	-1.58443	0.0260356	n/a	n/a
8	8hr	NH	Rpl1	H18	200701	D06	23.51	-1.45018	0.0354664	n/a	n/a
8	8hr	NH	Dipt	H13	200712	D01	32.29	-2.71343	0.00193449	0.0815693	-1.08847
8	8hr	NH	Dipt	H14	200712	D02	32.31	-2.71759	0.00191608	0.0589646	-1.22941
8	8hr	NH	Dipt	H15	200712	D03	28.49	-1.92417	0.0119077	0.364311	-0.438528
8	8hr	NH	Dipt	H16	200712	D04	32.19	-2.69266	0.00202926	0.0743884	-1.12849
8	8hr	NH	Dipt	H17	200712	D05	25.59	-1.32184	0.0476603	1.83058	0.262589
8	8hr	NH	Dipt	H18	200712	D06	27.59	-1.73724	0.0183129	0.516345	-0.28706
8	8hr	NH	Dro	H13	200712	D01	31.3	-2.68857	0.00204847	0.0863754	-1.06361
8	8hr	NH	Dro	H14	200712	D02	29.99	-2.3874	0.00409826	0.126118	-0.899223
8	8hr	NH	Dro	H15	200712	D03	27.67	-1.85403	0.0139948	0.428166	-0.368388
8	8hr	NH	Dro	H16	200712	D04	30.46	-2.49545	0.00319555	0.117142	-0.931286
8	8hr	NH	Dro	H17	200712	D05	26.1	-1.49309	0.0321299	1.23408	0.091342
8	8hr	NH	Dro	H18	200712	D06	27.76	-1.87472	0.0133437	0.376235	-0.424541
8	8hr	NH	Cec	H13	200715	D01	35.05	-2.90846	0.00123464	0.0520595	-1.2835
8	8hr	NH	Cec	H14	200715	D02	36.57	-3.22644	0.000593685	0.0182698	-1.73827
8	8hr	NH	Cec	H15	200715	D03	31.67	-2.20136	0.00628979	0.192434	-0.715719
8	8hr	NH	Cec	H16	200715	D04	36.09	-3.12603	0.000748121	0.0274246	-1.56186
8	8hr	NH	Cec	H17	200715	D05	30.36	-1.92731	0.0118219	0.454067	-0.34288
8	8hr	NH	Cec	H18	200715	D06	31.33	-2.13024	0.00740908	0.208904	-0.680053
8	8hr	NH	Drs	H13	200708	D01	29.91	-2.44283	0.00360721	0.152101	-0.817869
8	8hr	NH	Drs	H14	200708	D02	28.52	-2.12049	0.00757726	0.233179	-0.63231
8	8hr	NH	Drs	H15	200708	D03	28.12	-2.02773	0.00938149	0.287023	-0.542083
8	8hr	NH	Drs	H16	200708	D04	29.46	-2.33847	0.00458697	0.168149	-0.774306
8	8hr	NH	Drs	H17	200708	D05	27.99	-1.99758	0.0100559	0.386234	-0.413149
8	8hr	NH	Drs	H18	200708	D06	27.6	-1.90714	0.012384	0.349175	-0.456957
8	8hr	TBI	Rpl1	H79	200701	E07	23.2	-1.37166	0.0424952	n/a	n/a
8	8hr	TBI	Rpl1	H80	200701	E08	24.51	-1.70348	0.0197932	n/a	n/a
8	8hr	TBI	Rpl1	H81	200701	E09	23.18	-1.36659	0.0429938	n/a	n/a
8	8hr	TBI	Rpl1	H82	200701	E10	23.63	-1.48058	0.033069	n/a	n/a
8	8hr	TBI	Rpl1	H83	200701	E11	23.26	-1.38686	0.0410338	n/a	n/a
8	8hr	TBI	Rpl1	H84	200701	E12	23.31	-1.39952	0.0398545	n/a	n/a
8	8hr	TBI	Dipt	H79	200712	E07	22.42	-0.663434	0.217053	5.10771	0.708226
8	8hr	TBI	Dipt	H80	200712	E08	24.43	-1.08091	0.0830021	4.19346	0.622572
8	8hr	TBI	Dipt	H81	200712	E09	22.69	-0.719513	0.19076	4.43691	0.647081
8	8hr	TBI	Dipt	H82	200712	E10	22.61	-0.702897	0.1982	5.99352	0.777682
8	8hr	TBI	Dipt	H83	200712	E11	23.48	-0.883596	0.130739	3.18612	0.503262
8	8hr	TBI	Dipt	H84	200712	E12	23.93	-0.977061	0.105424	2.64522	0.422462
8	8hr	TBI	Dro	H79	200712	E07	22.31	-0.621769	0.238908	5.622	0.749891
8	8hr	TBI	Dro	H80	200712	E08	23.81	-0.966619	0.107989	5.45587	0.736864
8	8hr	TBI	Dro	H81	200712	E09	22.4	-0.64246	0.227793	5.29827	0.724134
8	8hr	TBI	Dro	H82	200712	E10	N/A
8	8hr	TBI	Dro	H83	200712	E11	22.57	-0.681543	0.208189	5.07359	0.705315
8	8hr	TBI	Dro	H84	200712	E12	22.7	-0.71143	0.194343	4.87633	0.688093
8	8hr	TBI	Cec	H79	200715	E07	26.23	-1.06332	0.0864339	2.03397	0.308344
8	8hr	TBI	Cec	H80	200715	E08	27.94	-1.42105	0.0379273	1.91617	0.282435
8	8hr	TBI	Cec	H81	200715	E09	28.34	-1.50473	0.0312804	0.727555	-0.138134
8	8hr	TBI	Cec	H82	200715	E10	N/A
8	8hr	TBI	Cec	H83	200715	E11	26.67	-1.15536	0.0699256	1.7041	0.231494
8	8hr	TBI	Cec	H84	200715	E12	27.22	-1.27042	0.0536508	1.34617	0.129099
8	8hr	TBI	Drs	H79	200708	E07	21.99	-0.606181	0.247639	5.82746	0.765479
8	8hr	TBI	Drs	H80	200708	E08	24.51	-1.19057	0.0644809	3.25772	0.512914
8	8hr	TBI	Drs	H81	200708	E09	22.25	-0.666475	0.215539	5.01325	0.700119
8	8hr	TBI	Drs	H82	200708	E10	22.65	-0.759235	0.174086	5.26434	0.721344
8	8hr	TBI	Drs	H83	200708	E11	22.41	-0.703579	0.197889	4.82258	0.683279
8	8hr	TBI	Drs	H84	200708	E12	22.2	-0.65488	0.221371	5.55447	0.744643

## Sheet: Fig 4 & S3 (DR) QPCR data
Time post-TBI in days (continuous)	Timepoint post-TBI (categorical)	Injury condition	Food condition	Gene	cDNA sample	QPCR run date	Well number	Cq value	Standard curve normalized	10^ of std curve norm	AMP/Rpl1	log transform of (AMP/Rpl1)
28	4wk	NH	0.01	Rpl1	1% NH H1	200717	D01	23.09	-1.23161	0.0586667	n/a	n/a
28	4wk	NH	0.01	Rpl1	1% NH H2	200717	D02	23.01	-1.21151	0.0614452	n/a	n/a
28	4wk	NH	0.01	Rpl1	1% NH H3	200717	D03	22.89	-1.18137	0.0658616	n/a	n/a
28	4wk	NH	0.01	Rpl1	1% NH H4	200717	D04	23.39	-1.30697	0.049321	n/a	n/a
28	4wk	NH	0.01	Rpl1	1% NH H5	200717	D05	23.3	-1.28436	0.0519565	n/a	n/a
28	4wk	NH	0.01	Rpl1	1% NH H6	200717	D06	23.8	-1.40996	0.0389081	n/a	n/a
28	4wk	NH	0.01	Dipt	1% NH H1	200717	E01	29.09	-1.76555	0.0171574	0.292455	-0.533941
28	4wk	NH	0.01	Dipt	1% NH H2	200717	E02	31.19	-2.38736	0.00409865	0.0667042	-1.17585
28	4wk	NH	0.01	Dipt	1% NH H3	200717	E03	29.65	-1.93136	0.0117121	0.177829	-0.749997
28	4wk	NH	0.01	Dipt	1% NH H4	200717	E04	30.69	-2.23931	0.00576356	0.116858	-0.932341
28	4wk	NH	0.01	Dipt	1% NH H5	200717	E05	28.75	-1.66487	0.0216334	0.416375	-0.380515
28	4wk	NH	0.01	Dipt	1% NH H6	200717	E06	32.62	-2.81078	0.00154603	0.0397354	-1.40082
28	4wk	NH	0.01	Dro	1% NH H1	200717	F01	26.94	-1.75824	0.0174485	0.297417	-0.526634
28	4wk	NH	0.01	Dro	1% NH H2	200717	F02	27.29	-1.85425	0.0139879	0.227649	-0.642735
28	4wk	NH	0.01	Dro	1% NH H3	200717	F03	26.48	-1.63206	0.0233311	0.354245	-0.450696
28	4wk	NH	0.01	Dro	1% NH H4	200717	F04	27.28	-1.8515	0.0140765	0.285407	-0.544536
28	4wk	NH	0.01	Dro	1% NH H5	200717	F05	26.35	-1.5964	0.0253277	0.487478	-0.312045
28	4wk	NH	0.01	Dro	1% NH H6	200717	F06	29.01	-2.32604	0.00472016	0.121316	-0.916083
28	4wk	NH	0.01	Cec	1% NH H1	200717	E01	33.38	-2.52228	0.00300411	0.0512064	-1.29068
28	4wk	NH	0.01	Cec	1% NH H2	200717	E02	33.11	-2.43135	0.00370384	0.0602787	-1.21984
28	4wk	NH	0.01	Cec	1% NH H3	200717	E03	32.52	-2.23264	0.0058528	0.0888653	-1.05127
28	4wk	NH	0.01	Cec	1% NH H4	200717	E04	33.61	-2.59975	0.00251334	0.0509589	-1.29278
28	4wk	NH	0.01	Cec	1% NH H5	200717	E05	28.74	-0.959532	0.109766	2.11265	0.324828
28	4wk	NH	0.01	Cec	1% NH H6	200717	E06	N/A
28	4wk	NH	0.01	Drs	1% NH H1	200717	D01	29.03	-1.90906	0.0123293	0.210158	-0.677454
28	4wk	NH	0.01	Drs	1% NH H2	200717	D02	28.28	-1.69501	0.0201831	0.328473	-0.4835
28	4wk	NH	0.01	Drs	1% NH H3	200717	D03	29.02	-1.90621	0.0124106	0.188434	-0.72484
28	4wk	NH	0.01	Drs	1% NH H4	200717	D04	28.5	-1.7578	0.0174663	0.354134	-0.450832
28	4wk	NH	0.01	Drs	1% NH H5	200717	D05	29.03	-1.90906	0.0123293	0.2373	-0.624702
28	4wk	NH	0.01	Drs	1% NH H6	200717	D06	30.08	-2.20873	0.00618398	0.158938	-0.798772
28	4wk	TBI	0.01	Rpl1	1% TBI H1	200717	D07	23.31	-1.28687	0.0516569	n/a	n/a
28	4wk	TBI	0.01	Rpl1	1% TBI H2	200717	D08	23.43	-1.31702	0.048193	n/a	n/a
28	4wk	TBI	0.01	Rpl1	1% TBI H3	200717	D09	22.98	-1.20398	0.0625207	n/a	n/a
28	4wk	TBI	0.01	Rpl1	1% TBI H4	200717	D10	22.68	-1.12862	0.0743676	n/a	n/a
28	4wk	TBI	0.01	Rpl1	1% TBI H5	200717	D11	23.01	-1.21151	0.0614452	n/a	n/a
28	4wk	TBI	0.01	Rpl1	1% TBI H6	200717	D12	22.94	-1.19393	0.0639841	n/a	n/a
28	4wk	TBI	0.01	Dipt	1% TBI H1	200717	E07	26.8	-1.08748	0.0817561	1.58268	0.199392
28	4wk	TBI	0.01	Dipt	1% TBI H2	200717	E08	26.61	-1.03122	0.0930634	1.93106	0.285795
28	4wk	TBI	0.01	Dipt	1% TBI H3	200717	E09	26.75	-1.07267	0.0845912	1.35301	0.131301
28	4wk	TBI	0.01	Dipt	1% TBI H4	200717	E10	27.62	-1.33028	0.0467432	0.628542	-0.201666
28	4wk	TBI	0.01	Dipt	1% TBI H5	200717	E11	29.55	-1.90175	0.0125385	0.20406	-0.690243
28	4wk	TBI	0.01	Dipt	1% TBI H6	200717	E12	29.39	-1.85438	0.0139837	0.218549	-0.660451
28	4wk	TBI	0.01	Dro	1% TBI H1	200717	F07	24.71	-1.14655	0.0713587	1.3814	0.140319
28	4wk	TBI	0.01	Dro	1% TBI H2	200717	F08	23.71	-0.872253	0.134198	2.7846	0.444763
28	4wk	TBI	0.01	Dro	1% TBI H3	200717	F09	23.68	-0.864024	0.136765	2.18752	0.339952
28	4wk	TBI	0.01	Dro	1% TBI H4	200717	F10	25.07	-1.2453	0.0568459	0.76439	-0.116685
28	4wk	TBI	0.01	Dro	1% TBI H5	200717	F11	25.47	-1.35502	0.0441549	0.718606	-0.143509
28	4wk	TBI	0.01	Dro	1% TBI H6	200717	F12	26.94	-1.75824	0.0174485	0.272701	-0.564314
28	4wk	TBI	0.01	Cec	1% TBI H1	200717	E07	28.36	-0.831548	0.147385	2.85315	0.455324
28	4wk	TBI	0.01	Cec	1% TBI H2	200717	E08	28.96	-1.03363	0.0925491	1.92038	0.283388
28	4wk	TBI	0.01	Cec	1% TBI H3	200717	E09	28.6	-0.91238	0.122355	1.95702	0.291596
28	4wk	TBI	0.01	Cec	1% TBI H4	200717	E10	29.9	-1.35022	0.0446457	0.600338	-0.221604
28	4wk	TBI	0.01	Cec	1% TBI H5	200717	E11	30.32	-1.49168	0.0322347	0.524609	-0.280164
28	4wk	TBI	0.01	Cec	1% TBI H6	200717	E12	32.31	-2.16191	0.00688798	0.107651	-0.96798
28	4wk	TBI	0.01	Drs	1% TBI H1	200717	D07	26.74	-1.2555	0.055527	1.07492	0.031376
28	4wk	TBI	0.01	Drs	1% TBI H2	200717	D08	27.3	-1.41532	0.0384309	0.797436	-0.098304
28	4wk	TBI	0.01	Drs	1% TBI H3	200717	D09	27.94	-1.59798	0.0252362	0.403645	-0.394
28	4wk	TBI	0.01	Drs	1% TBI H4	200717	D10	27.05	-1.34397	0.0452929	0.60904	-0.215354
28	4wk	TBI	0.01	Drs	1% TBI H5	200717	D11	27.48	-1.46669	0.0341435	0.555674	-0.25518
28	4wk	TBI	0.01	Drs	1% TBI H6	200717	D12	28.25	-1.68645	0.020585	0.32172	-0.492522
28	4wk	NH	0.06	Rpl1	6% NH H1	200717	G01	23.02	-1.21402	0.0610908	n/a	n/a
28	4wk	NH	0.06	Rpl1	6% NH H2	200717	G02	23.17	-1.2517	0.0560139	n/a	n/a
28	4wk	NH	0.06	Rpl1	6% NH H3	200717	G03	23.33	-1.2919	0.0510627	n/a	n/a
28	4wk	NH	0.06	Rpl1	6% NH H4	200717	G04	23.19	-1.25673	0.0553697	n/a	n/a
28	4wk	NH	0.06	Rpl1	6% NH H5	200717	G05	23.25	-1.2718	0.0534811	n/a	n/a
28	4wk	NH	0.06	Rpl1	6% NH H6	200717	G06	22.71	-1.13615	0.0730883	n/a	n/a
28	4wk	NH	0.06	Dipt	6% NH H1	200717	H01	28.3	-1.53163	0.0294015	0.481276	-0.317606
28	4wk	NH	0.06	Dipt	6% NH H2	200717	H02	29.74	-1.95801	0.011015	0.196648	-0.70631
28	4wk	NH	0.06	Dipt	6% NH H3	200717	H03	30.01	-2.03796	0.00916303	0.179447	-0.746065
28	4wk	NH	0.06	Dipt	6% NH H4	200717	H04	29.34	-1.83957	0.0144686	0.261309	-0.582846
28	4wk	NH	0.06	Dipt	6% NH H5	200717	H05	26.3	-0.93943	0.114966	2.14966	0.33237
28	4wk	NH	0.06	Dipt	6% NH H6	200717	H06	30.18	-2.0883	0.00816022	0.111649	-0.952146
28	4wk	NH	0.06	Dro	6% NH H1	200717	A09	26.89	-1.74453	0.0180083	0.294779	-0.530503
28	4wk	NH	0.06	Dro	6% NH H2	200717	A10	27.25	-1.84327	0.0143458	0.256111	-0.591571
28	4wk	NH	0.06	Dro	6% NH H3	200717	A11	27.03	-1.78293	0.0164843	0.322825	-0.491033
28	4wk	NH	0.06	Dro	6% NH H4	200717	A12	26.24	-1.56623	0.0271499	0.490339	-0.309504
28	4wk	NH	0.06	Dro	6% NH H5	200717	B09	24.67	-1.13558	0.0731845	1.36842	0.136219
28	4wk	NH	0.06	Dro	6% NH H6	200717	B10	27.12	-1.80762	0.0155734	0.213077	-0.671464
28	4wk	NH	0.06	Cec	6% NH H1	200717	G01	31.15	-1.77122	0.0169348	0.277207	-0.557196
28	4wk	NH	0.06	Cec	6% NH H2	200717	G02	30.16	-1.43779	0.0364932	0.651502	-0.186084
28	4wk	NH	0.06	Cec	6% NH H3	200717	G03	30.7	-1.61966	0.0240071	0.47015	-0.327764
28	4wk	NH	0.06	Cec	6% NH H4	200717	G04	32.43	-2.20232	0.0062759	0.113345	-0.945596
28	4wk	NH	0.06	Cec	6% NH H5	200717	G05	29.48	-1.20876	0.0618352	1.15621	0.063036
28	4wk	NH	0.06	Cec	6% NH H6	200717	G06	32.98	-2.38756	0.00409672	0.0560516	-1.25141
28	4wk	NH	0.06	Drs	6% NH H1	200717	F01	28.56	-1.77492	0.016791	0.274853	-0.5609
28	4wk	NH	0.06	Drs	6% NH H2	200717	F02	29.26	-1.9747	0.0105998	0.189234	-0.723
28	4wk	NH	0.06	Drs	6% NH H3	200717	F03	29.17	-1.94902	0.0112456	0.220231	-0.657122
28	4wk	NH	0.06	Drs	6% NH H4	200717	F04	28.46	-1.74638	0.0179315	0.32385	-0.489656
28	4wk	NH	0.06	Drs	6% NH H5	200717	F05	25.41	-0.875914	0.133072	2.4882	0.395886
28	4wk	NH	0.06	Drs	6% NH H6	200717	F06	28.64	-1.79776	0.015931	0.21797	-0.661604
28	4wk	TBI	0.06	Rpl1	6% TBI H1	200717	G07	22.74	-1.14369	0.071831	n/a	n/a
28	4wk	TBI	0.06	Rpl1	6% TBI H2	200717	G08	22.73	-1.14118	0.0722477	n/a	n/a
28	4wk	TBI	0.06	Rpl1	6% TBI H3	200717	G09	23.13	-1.24166	0.057325	n/a	n/a
28	4wk	TBI	0.06	Rpl1	6% TBI H4	200717	G10	23.41	-1.31199	0.0487537	n/a	n/a
28	4wk	TBI	0.06	Rpl1	6% TBI H5	200717	G11	23.1	-1.23412	0.0583284	n/a	n/a
28	4wk	TBI	0.06	Rpl1	6% TBI H6	200717	G12	23.64	-1.36977	0.0426807	n/a	n/a
28	4wk	TBI	0.06	Dipt	6% TBI H1	200717	H07	26.66	-1.04603	0.0899444	1.25217	0.097662
28	4wk	TBI	0.06	Dipt	6% TBI H2	200717	H08	28.28	-1.52571	0.0298052	0.412542	-0.384532
28	4wk	TBI	0.06	Dipt	6% TBI H3	200717	H09	27.81	-1.38654	0.0410638	0.716333	-0.144885
28	4wk	TBI	0.06	Dipt	6% TBI H4	200717	H10	25.58	-0.726238	0.187829	3.8526	0.585754
28	4wk	TBI	0.06	Dipt	6% TBI H5	200717	H11	27.65	-1.33916	0.0457968	0.785154	-0.105045
28	4wk	TBI	0.06	Dipt	6% TBI H6	200717	H12	26.14	-0.892054	0.128217	3.0041	0.477714
28	4wk	TBI	0.06	Dro	6% TBI H1	200717	B11	23.1	-0.70493	0.197274	2.74636	0.438758
28	4wk	TBI	0.06	Dro	6% TBI H2	200717	B12	24.83	-1.17947	0.0661502	0.915603	-0.038293
28	4wk	TBI	0.06	Dro	6% TBI H3	200717	C09	24.33	-1.04232	0.0907154	1.58248	0.199337
28	4wk	TBI	0.06	Dro	6% TBI H4	200717	C10	24.12	-0.984716	0.103582	2.12459	0.327276
28	4wk	TBI	0.06	Dro	6% TBI H5	200717	C11	24.07	-0.971001	0.106905	1.83282	0.263119
28	4wk	TBI	0.06	Dro	6% TBI H6	200717	C12	24.14	-0.990202	0.102282	2.39644	0.379566
28	4wk	TBI	0.06	Cec	6% TBI H1	200717	G07	31.26	-1.80827	0.0155501	0.216481	-0.66458
28	4wk	TBI	0.06	Cec	6% TBI H2	200717	G08	31	-1.7207	0.0190239	0.263315	-0.579524
28	4wk	TBI	0.06	Cec	6% TBI H3	200717	G09	28.36	-0.831548	0.147385	2.57104	0.410108
28	4wk	TBI	0.06	Cec	6% TBI H4	200717	G10	27.95	-0.69346	0.202554	4.15463	0.618532
28	4wk	TBI	0.06	Cec	6% TBI H5	200717	G11	29.04	-1.06057	0.0869817	1.49124	0.173548
28	4wk	TBI	0.06	Cec	6% TBI H6	200717	G12	28.8	-0.97974	0.104776	2.45487	0.390028
28	4wk	TBI	0.06	Drs	6% TBI H1	200717	F07	25.72	-0.964388	0.108546	1.51112	0.1793
28	4wk	TBI	0.06	Drs	6% TBI H2	200717	F08	27.3	-1.41532	0.0384309	0.531932	-0.274144
28	4wk	TBI	0.06	Drs	6% TBI H3	200717	F09	23.99	-0.470646	0.338341	5.90215	0.77101
28	4wk	TBI	0.06	Drs	6% TBI H4	200717	F10	26.51	-1.18985	0.0645871	1.32476	0.122138
28	4wk	TBI	0.06	Drs	6% TBI H5	200717	F11	24.57	-0.636178	0.231112	3.96225	0.597942
28	4wk	TBI	0.06	Drs	6% TBI H6	200717	F12	27.03	-1.33826	0.0458921	1.07524	0.031506

## Sheet: MI data
Timepoint	Food	MI24
48hr	Molasses	0.342857
48hr	Molasses	0.413793
48hr	Molasses	0.275862
48hr	Molasses	0.310345
48hr	Molasses	0.296296
48hr	Molasses	0.448276
2wk	Molasses	0.333333
2wk	Molasses	0.566667
2wk	Molasses	0.166667
2wk	Molasses	0.466667
2wk	Molasses	0.366667
2wk	Molasses	0.242424
4wk	Molasses	0.3
4wk	Molasses	0.333333
4wk	Molasses	0.266667
4wk	Molasses	0.233333
4wk	Molasses	0.566667
4wk	Molasses	0.2
4wk	1%YE	0.4
4wk	1%YE	0.4444
4wk	1%YE	0.5455
4wk	1%YE	0.1111
4wk	1%YE	0.3778
4wk	1%YE	0.5333
4wk	1%YE	0.3556
4wk	1%YE	0.4222
4wk	6%YE	0.2889
4wk	6%YE	0.2444
4wk	6%YE	0.5111
4wk	6%YE	0.3333
4wk	6%YE	0.4444
4wk	6%YE	0.3333
4wk	6%YE	0.4
4wk	6%YE	0.3556
