# Supplementary material for: Dietary restriction ameliorates TBI-induced phenotypes in Drosophila melanogaster
Source: Sci Rep. 2022 Jun 9;12:9523. doi: 10.1038/s41598-022-13128-x (PMC9184478; doi:10.1038/s41598-022-13128-x)
Supplement: Supplementary file 7 — Supplementary Information 7. [file 41598_2022_13128_MOESM7_ESM.xlsx]

## Sheet: Mass (Fig3B)
Timepoint post-TBI (categorical)	Injury condition	Mass (g/fly)
48hr	Control	0.00077
48hr	Control	0.000775
48hr	Control	0.00077
48hr	Control	0.00075
48hr	Control	0.000745
48hr	Control	0.00075
48hr	TBI	0.00079
48hr	TBI	0.000785
48hr	TBI	0.000755
48hr	TBI	0.000755
48hr	TBI	0.00082
48hr	TBI	0.000775
2wk	Control	0.00078
2wk	Control	0.000795
2wk	Control	0.000815
2wk	Control	0.00083
2wk	Control	0.000795
2wk	Control	0.00081
2wk	TBI	0.000805
2wk	TBI	0.0008
2wk	TBI	0.00078
2wk	TBI	0.000805
2wk	TBI	0.00081
2wk	TBI	0.000795
4wk	Control	0.00076
4wk	Control	0.00077
4wk	Control	0.00077
4wk	Control	0.00076
4wk	Control	0.00075
4wk	Control	0.00076
4wk	TBI	0.00079
4wk	TBI	0.00078
4wk	TBI	0.00078
4wk	TBI	0.00073
4wk	TBI	0.00074
4wk	TBI	0.000765

## Sheet: Lipids (Fig3C)
Timepoint post-TBI (categorical)	Injury condition	TAG (divided by mass & reference value) plate #1	TAG (divided by mass & reference value) plate #2	TAG (divided by mass & reference value) plate #3	TAG (divided by mass & reference value) avg. of 3 replicates
48hr	Control	71.3151	70.8206	71.036	71.0572
48hr	Control	72.0612	74.3353	71.9322	72.7762
48hr	Control	74.493	71.4436	69.1872	71.7079
48hr	Control	73.8657	74.2077	72.6395	73.5709
48hr	Control	77.9696	72.5951	71.3562	73.9736
48hr	Control	78.4949	72.6448	73.7916	74.9771
48hr	TBI	73.4397	74.2374	72.3093	73.3288
48hr	TBI	67.1442	67.7023	64.7998	66.5488
48hr	TBI	63.5701	65.2782	60.5519	63.1334
48hr	TBI	68.268	66.2742	62.9298	65.824
48hr	TBI	64.0038	61.6109	62.7407	62.7851
48hr	TBI	64.2488	60.8511	61.1448	62.0816
2wk	Control	40.1664	42.1295	39.9296	40.7418
2wk	Control	44.9042	45.7273	44.2916	44.9744
2wk	Control	43.5694	47.8698	43.5913	45.0102
2wk	Control	40.9266	46.195	46.6214	44.581
2wk	Control	46.8593	49.5916	51.6257	49.3588
2wk	Control	47.9023	50.2607	46.9289	48.364
2wk	TBI	32.2342	35.1725	30.5761	32.6609
2wk	TBI	36.2356	38.7455	35.0343	36.6718
2wk	TBI	37.3315	38.8506	37.223	37.8017
2wk	TBI	37.9684	41.3205	40.4444	39.9111
2wk	TBI	37.775	40.7968	40.1905	39.5874
2wk	TBI	35.504	36.7811	33.5516	35.2789
4wk	Control	51.1573	50.4608	52.1236	51.2472
4wk	Control	42.9428	42.7323	45.1973	43.6242
4wk	Control	46.6769	45.3439	46.5907	46.2039
4wk	Control	50.7665	51.5904	53.8604	52.0724
4wk	Control	52.0341	47.8231	48.985	49.6141
4wk	Control	47.3822	44.8373	46.7711	46.3302
4wk	TBI	43.2526	47.0573	44.5488	44.9529
4wk	TBI	47.6813	49.4207	49.4175	48.8398
4wk	TBI	51.3475	50.1363	51.5801	51.0213
4wk	TBI	49.8761	49.0801	52.7355	50.5639
4wk	TBI	46.3493	43.0123	48.0366	45.7994
4wk	TBI	48.1095	45.5693	46.454	46.7109

## Sheet: Lipid loss (Fig3D)
Timepoint post-TBI (categorical)	Injury condition	Starvation condition	TAG (divided by mass & reference value) plate #1	TAG (divided by mass & reference value) plate #2	TAG (divided by mass & reference value) plate #3	TAG (divided by mass & reference value) avg. of 3 replicates	% loss relative to avg. of nonstarved samples run on same plate
2wk	Control	nonstarved (run with 18hr samples)	49.9624	66.7162	57.8677	58.1821	n/a
2wk	Control	nonstarved (run with 18hr samples)	48.4545	58.4291	53.0475	53.3104	n/a
2wk	Control	nonstarved (run with 18hr samples)	47.0601	51.9858	50.2407	49.7622	n/a
2wk	Control	nonstarved (run with 18hr samples)	49.4736	54.2268	56.1282	53.2762	n/a
2wk	Control	nonstarved (run with 18hr samples)	60.5363	64.0193	67.6495	64.0683	n/a
2wk	Control	nonstarved (run with 18hr samples)	59.6043	64.5442	66.422	63.5235	n/a
2wk	Control	18hrs	32.2044	35.469	30.0243	32.5659	-42.76
2wk	Control	18hrs	39.4628	47.121	43.1433	43.2423	-24.21
2wk	Control	18hrs	28.8878	33.7397	34.827	32.4848	-43.09
2wk	Control	18hrs	25.7216	27.9169	33.3931	29.0105	-49.15
2wk	Control	18hrs	21.7626	25.4296	29.2006	25.4643	-55.43
2wk	Control	18hrs	28.372	31.9474	36.6696	32.3297	-43.37
		nonstarved (run with 24hr samples)	59.6149	58.9715	52.3686	56.985	n/a
		nonstarved (run with 24hr samples)	54.2136	59.4123	50.4749	54.7003	n/a
		nonstarved (run with 24hr samples)	50.5644	54.4145	46.0007	50.3265	n/a
		nonstarved (run with 24hr samples)	52.5673	58.9657	55.7557	55.7629	n/a
		nonstarved (run with 24hr samples)	63.4378	70.774	62.2532	65.4883	n/a
		nonstarved (run with 24hr samples)	62.201	65.7238	62.2149	63.3799	n/a
2wk	Control	24hrs	26.9077	27.112	22.558	25.5259	-55.86
2wk	Control	24hrs	13.2334	13.5773	12.4026	13.0711	-77.36
2wk	Control	24hrs	22.0075	24.8118	19.641	22.1535	-61.74
2wk	Control	24hrs	12.2378	13.8262	14.5039	13.5226	-76.53
2wk	Control	24hrs	22.6566	26.615	20.9133	23.395	-59.61
2wk	Control	24hrs	13.1284	15.4798	12.8087	13.8057	-76.14
2wk	TBI	nonstarved (run with 18hr samples)	74.3338	62.8106	62.2696	66.4713	n/a
2wk	TBI	nonstarved (run with 18hr samples)	60.2476	54.3023	54.935	56.495	n/a
2wk	TBI	nonstarved (run with 18hr samples)	57.5124	50.6489	46.6533	51.6049	n/a
2wk	TBI	nonstarved (run with 18hr samples)	61.2035	58.8255	55.0494	58.3595	n/a
2wk	TBI	nonstarved (run with 18hr samples)	58.3082	53.155	51.392	54.2851	n/a
2wk	TBI	nonstarved (run with 18hr samples)	52.8112	56.4294	55.2052	54.8153	n/a
2wk	TBI	18hrs	26.6527	17.3263	28.4676	24.1489	-57.57
2wk	TBI	18hrs	38.7372	28.795	29.2377	32.2566	-43.64
2wk	TBI	18hrs	29.3808	31.1201	31.3419	30.6142	-46.1
2wk	TBI	18hrs	34.2269	24.5743	25.7454	28.1822	-50.78
2wk	TBI	18hrs	28.1294	24.0083	24.1569	25.4315	-55.44
2wk	TBI	18hrs	25.1048	26.7009	25.9836	25.9298	-54.37
2wk	TBI	nonstarved (run with 24hr samples)	60.6046	64.0897	66.4606	63.7183	n/a
2wk	TBI	nonstarved (run with 24hr samples)	56.1799	55.7651	59.0552	57.0001	n/a
2wk	TBI	nonstarved (run with 24hr samples)	49.5048	50.3157	54.466	51.4288	n/a
2wk	TBI	nonstarved (run with 24hr samples)	55.7025	59.5833	63.4449	59.5769	n/a
2wk	TBI	nonstarved (run with 24hr samples)	51.5412	53.7203	55.4997	53.5871	n/a
2wk	TBI	nonstarved (run with 24hr samples)	56.5907	55.9888	57.5376	56.7057	n/a
2wk	TBI	24hrs	10.0121	14.8091	16.2879	13.703	-76.07
2wk	TBI	24hrs	21.2765	20.8064	22.3636	21.4822	-62.3
2wk	TBI	24hrs	13.672	12.5518	13.6688	13.2975	-76.65
2wk	TBI	24hrs	14.3128	15.653	16.3642	15.4433	-72.93
2wk	TBI	24hrs	15.6936	17.3186	16.6736	16.5619	-70.93
2wk	TBI	24hrs	14.435	15.3395	14.0734	14.616	-74.32

## Sheet: Carbohydrates (Fig3EFG)
Timepoint post-TBI (categorical)	Injury condition	Glycogen	Glucose	Trehalose
48hr	Control	0.17246	0.0734567	0.023458
48hr	Control	0.11669	0.0695411	0.0186415
48hr	Control	0.149701	0.0716192	0.0200734
48hr	Control	0.125218	0.0624207	0.0195006
48hr	Control	0.133655	0.0651113	0.0318936
48hr	TBI	0.0897241	0.0590301	0.0310344
48hr	TBI	0.0543218	0.0380518	0.0269728
48hr	TBI	0.0765287	0.0666645	0.0304877
48hr	TBI	0.0631035	0.055366	0.0274936
48hr	TBI	0.0598161	0.0503128	0.0300971
2wk	Control	0.113959	0.0437196	0.0258585
2wk	Control	0.132967	0.0342401	0.0304881
2wk	Control	0.147528	0.0554937	0.0121339
2wk	Control	0.193609	0.0468071	0.0250674
2wk	Control	0.199538
2wk	TBI	0.127997	0.0366021	0.0237533
2wk	TBI	0.0827448	0.0473133	0.0239478
2wk	TBI	0.12246	0.0384918	0.0104826
2wk	TBI	0.150536	0.0547031	0.0115287
2wk	TBI	0.172639	0.0379133	0.0271423
4wk	Control	0.0418074	0.0611664	0.01765
4wk	Control	0.0296334	0.0771538	0.0117196
4wk	Control	0.0526647	0.0777257	0.0169239
4wk	Control	0.0234511	0.07357	0.00550681
4wk	Control	0.0286412	0.0816272	0.00889561
4wk	TBI	0.0479516	0.0569853	0.0181745
4wk	TBI	0.0111436	0.0780053	0.014826
4wk	TBI	0.00837674	0.0796955	0.0135956
4wk	TBI	0.0212376	0.0684865	0.0140393
4wk	TBI	0.0308737	0.073087	0.0220474

## Sheet: MI data
Dataset	Mortality Index (MI)
mass & lipids - 48hr	0.363636
mass & lipids - 48hr	0.422222
mass & lipids - 48hr	0.488889
mass & lipids - 48hr	0.355556
mass & lipids - 48hr	0.555556
mass & lipids - 2wk	0.333333
mass & lipids - 2wk	0.177778
mass & lipids - 2wk	0.444444
mass & lipids - 2wk	0.222222
mass & lipids - 2wk	0.222222
mass & lipids - 2wk	0.355556
mass & lipids - 4wk	0.311111
mass & lipids - 4wk	0.4
mass & lipids - 4wk	0.422222
mass & lipids - 4wk	0.333333
mass & lipids - 4wk	0.4
mass & lipids - 4wk	0.266667
mass & lipids - 4wk	0.355556
mass & lipids - 4wk	0.355556
mass & lipids - 4wk	0.377778
lipid loss - nonstarved	0.244444
lipid loss - nonstarved	0.333333
lipid loss - nonstarved	0.4
lipid loss - nonstarved	0.377778
lipid loss - nonstarved	0.288889
lipid loss - nonstarved	0.2
lipid loss - 18hrs	0.311111
lipid loss - 18hrs	0.2
lipid loss - 18hrs	0.288889
lipid loss - 18hrs	0.222222
lipid loss - 18hrs	0.111111
lipid loss - 18hrs	0.244444
lipid loss - 18hrs	0.244444
lipid loss - 18hrs	0.222222
lipid loss - 24hrs	0.244444
lipid loss - 24hrs	0.288889
lipid loss - 24hrs	0.288889
lipid loss - 24hrs	0.244444
lipid loss - 24hrs	0.177778
lipid loss - 24hrs	0.155556
lipid loss - 24hrs	0.177778
lipid loss - 24hrs	0.244444
lipid loss - 24hrs	0.2
lipid loss - 24hrs	0.133333
