# Supplementary material for: Dietary restriction ameliorates TBI-induced phenotypes in Drosophila melanogaster
Source: Sci Rep. 2022 Jun 9;12:9523. doi: 10.1038/s41598-022-13128-x (PMC9184478; doi:10.1038/s41598-022-13128-x)
Supplement: Supplementary file 8 — Supplementary Information 8. [file 41598_2022_13128_MOESM8_ESM.xlsx]

## Sheet: Experimental dates key
48hr post-TBI	notes	2wk post-TBI	notes	4wk post-TBI	notes
2020-03-12	all sig.	2020-02-03	all sig.	2020-02-14	Archon glucose TBIv.ctl = sig. 1%YE TBIv.ctl = sig. 6%YE TBIv.ctl = ns
2020-06-12	all sig.	2020-07-01	Archon glucose TBIv.ctl = sig. 6%YE TBIv.ctl = ns 1%YE TBIv.ctl = ns	2020-07-08	all ns
2020-06-19	all sig. data displayed in Fig. 3 & S1	2020-07-03	Archon glucose TBIv.ctl = sig. 6%YE TBIv.ctl = ns 1%YE TBIv.ctl = sig.	2020-07-15	all ns
		2020-07-12	all sig. data displayed in Fig. 3 & 4	2020-07-17	all ns data displayed in Fig. 3 & S1

## Sheet: 3.12.20 - 48hr
Hours	Archon glucose food Control 48hr	Archon glucose food TBI 48hr	6%YE food Control 48hr	6%YE food TBI 48hr	1%YE food Control 48hr	1%YE food TBI 48hr
0	35	46	35	45	36	43
2.98333		46
4.38333					36
17.7						43
20.3333				45
20.8667						42
23.7						41
24				44
25.3667						40
26.3667						39
26.7						38
28.1667				43
28.35			35
28.3667						37
28.5333						36
28.6667				41
29.6667				40
30.1667				39
30.3667						35
30.9833		45
31.65		44
31.6667				38
31.7						34
31.85			34
31.8667						33
32.05					35
32.1667				37
32.55					34
32.9833		42
33.35			33
33.6667				36
33.8333				35
34.05					33
34.2167					32
34.3667						32
34.3833					31
34.6667				34
35.0333						31
35.85			32
35.8667						30
35.9833		41
36.65		40
36.6667				31
37.15		39
37.3167		38
37.4833		37
37.5				30
37.65		36
38.2167					30
38.5167			31
38.8167		35
39.1667				29
39.2						28
39.55					29
39.7167					28
39.9833	35
40				28
40.15		34
40.2167					27
40.3333				27
40.5333						27
40.55					26
40.8667						24
41.0167			30
41.0333						23
41.15		32
41.1667				26
41.35			29
41.4833		31
41.8333				25
42.15		30
42.1667				24
42.3167		28
42.3333				23
42.3667						22
42.5333						21
42.55					25
42.65		27
42.7						19
43				22
43.0167			28
43.0333						17
43.05					23
43.15		26
43.5333						16
43.65	34	25
43.8333				17
43.85			27
43.8667						14
43.8833					21
44.0333						13
44.15		24
44.1667				16
44.2167					20
44.4833		23
44.5				15
44.7						11
44.8167		22
44.85			26
45				14
45.0167			25
45.1667				13
45.2						10
45.2167					19
45.35			24
45.4833	33	20
45.5333						9
45.65	32
45.6667				12
45.8167		19
46				11
46.15	31	18
46.2						7
46.3333				10
46.3833					18
46.4833	30	17
46.5				9
46.5167			23
46.65		16
46.7167					17
46.8333				8
46.9833		15
47.1833			22
47.3333				7
47.35			20
47.5				6
47.5333						6
47.65		14
47.9833	29
48.0333						4
48.05					16
48.1833			19
48.3167	28
48.55					15
48.65	27	12
48.6833			17
48.85			16
48.9833	26
49.0333						3
49.1833			13
49.3167	25
49.3333				5
49.6833			12
49.8167		11
50.15		9
50.3167	24
50.35			11
50.5				4
50.6833			10
50.8833					14
51.65		8
51.7167					13
51.9833	23	7
52.1833			9
52.3167		6
52.35			8
52.8667						2
52.9833	21
53.3833					12
53.55					11
53.65	19
54.15	18
55.15	17
55.2167					9
55.6667				3
56.2167					8
56.8833					7
57.05					6
57.2167					5
57.35			7
57.5167			6
57.85			5
57.8833					4
57.9833	16
58.15	15
58.3167		5
58.4833		4
58.5167			4
58.55					3
58.85			3
58.9833	14
59.15	13
59.2167					2
59.65	10
61.4833	9
63.15	8
63.1667				2
63.4833	7
64.5333						1
64.65		3
64.9833	6
65.35			2
65.4833	5
66.05					1
66.15		2
67.65	4
68.9833	3
69.5				1
70.85			1
71.4833		1
76.15	2
81.15	1
Number of rows	240	240	240	240	240	240
# of blank lines	205	194	205	195	204	197
# rows with impossible data	0	0	0	0	0	0
# censored subjects	0	0	0	0	0	0
# deaths/events	35	46	35	45	36	43
Median survival	54.15	44.4833	48.1833	42.3333	45.8	42.3667

## Sheet: 6.12.20 - 48hr
Hours	Archon glucose food Control 48hr	Archon glucose food TBI 48hr	6%YE food Control 48hr	6%YE food TBI 48hr	1%YE food Control 48hr	1%YE food TBI 48hr
0	47	46	48	46	46	48
14.05						48
14.2167						47
15.6667				46
19.2167						46
20.7833		46
22.3333				45
22.3833						45
23.8333				44
24				43
24.2167						44
24.7167						43
25.3833						42
26.5				42
26.6667				41
26.8333				40
26.8833						41
27.45		45
27.55						40
27.6167		44
27.7167						39
27.7833		43
27.8833						38
28.2167						37
28.5				39
28.55						36
29.3167			48
29.95		42
30.05						35
30.2833		41
30.3833						34
30.5				38
30.55						33
30.6667				36
30.7167						31
31.4333	47
31.45		40
31.4833			47
31.7833		39
31.9333	46
32.5				35
32.8167			46
32.8833						30
33				34
33.05						29
33.1	45
33.2167						28
33.35					46
33.3833						27
33.65			45
33.6667				33
33.7167						26
33.95		38
34.1	44
34.1167		37
34.2667	43
34.3167			44
34.45		36
34.7167						25
35				32
35.2833		35
35.7833		34
36.3833						24
36.5				31
36.6667				30
36.7167						23
36.7667	42
36.7833		33
36.8167			43
37.2833		32
37.3833						21
37.5				29
37.5167					45
37.6	41
37.6167		31
37.7833		30
37.8167			42
37.95		27
38.05						20
38.1167		25
38.1667				28
38.3833						19
38.4833			41
38.5				27
38.6	40
38.7167						17
38.8333				26
38.8833						16
39.1167		23
39.1667				25
39.3333				24
39.3833						15
39.4333	39
39.5				23
39.6	38
39.6167		22
39.6667				22
40.15			40
40.2667	37
40.3333				21
40.45		21
40.55						14
40.95		20
41				20
41.0167					44
41.15			39
41.1833					43
41.2167						13
41.3333				19
41.5				18
41.6	36
41.7167						12
41.7833		19
41.8333				16
41.95		18
42				15
42.3167			38
42.3833						11
42.5167					42
42.6167		16
42.6667				14
42.6833					41
43				13
43.35					40
43.45		15
43.7667	35
43.85					38
44.0167					37
44.3167			36
44.3333				12
44.4333	34
44.5167					36
44.55						9
44.65			35
44.7667	32
44.9333	31
45				11
45.0167					34
45.05						7
45.15			34
45.3167			31
45.35					33
45.6	30
45.65			30
45.6667				9
45.7833		14
45.8167			26
45.85					32
46.1	27
46.1167		13
46.1667				8
46.2667	26
46.35					31
46.3833						6
46.6	25
46.65			24
46.85					30
46.95		12
47				7
47.0167					28
47.05						5
47.15			23
47.2167						4
47.4333	23
47.6	22
47.7667	21
47.85					26
47.9333	20
48.1	19
48.1833					25
48.2167						3
48.2833		11
48.35					24
48.65			22
48.6833					23
48.85					22
48.9833			21
49.15			20
49.4833			19
49.5167					21
49.6167		10
49.65			17
49.6833					20
49.8167			16
49.9833			15
50.0167					19
50.3333				6
50.4833			14
50.5				5
50.6	18
50.7167						2
50.7667	17
50.8167			13
50.85					18
51.0167					16
51.2667	16
51.2833		8
51.45		6
51.6	15
51.7833		5
51.85					15
51.8833						1
51.9333	14
51.9833			12
52				4
52.1167		4
52.4833			11
52.9333	13
53.1833					14
53.2833		3
53.3167			10
53.6167		2
53.7667	12
53.8167			9
53.9833			8
54.45		1
54.6833					13
54.7667	10
54.9833			7
55.1833					11
55.35					10
55.5167					9
56.1667				3
56.3167			6
56.4833			5
57.2667	9
57.3167			4
57.85					6
58.0167					5
58.4333	8
58.5				2
58.6	7
59.15			3
59.6	6
60.1	5
60.6	4
60.85					4
61.65			1
62.6	3
62.7667	2
65.4333	1
66.1833					3
67.0167					2
86.5167					1
95.8333				1
Number of rows	286	286	286	286	286	286
# of blank lines	239	240	238	240	240	238
# rows with impossible data	0	0	0	0	0	0
# censored subjects	0	0	0	0	0	0
# deaths/events	47	46	48	46	46	48
Median survival	46.6	39.1167	46.2333	39.5	48.5167	35.55

## Sheet: 6.19.20 - 48hr (Figs)
Hours	Archon glucose food Control 48hr	Archon glucose food TBI 48hr	6%YE food Control 48hr	6%YE food TBI 48hr	1%YE food Control 48hr	1%YE food TBI 48hr
0	46	44	48	41	48	45
7.11667				41
10.3333					48
11.5333						45
13.3667						44
16.2833				40
17.7						43
18.7						42
19					47
19.1		44
19.7						41
20.4333		43
20.9333		42
20.95				39
22.7						40
22.7667		41
22.9			48
24.2667		40
24.6167				38
25					46
25.1		39
25.1167				37
25.2833				36
25.4333		38
25.45				34
25.8667						38
25.95				33
26.1167				32
26.5333						37
26.7667		37
27.0333						36
27.2833				31
27.4333		36
27.45				30
27.5					45
27.6		35
27.8667						35
27.9333		34
28					44
28.2667		33
28.3667						33
28.4	46
28.4333		31
28.7667		30
28.7833				29
29.2667		29
29.4	45
29.45				28
29.6		28
29.7						32
29.9	44
29.95				27
30.2833				26
30.4333		27
30.5333						31
30.7333			47
30.95				25
31.4			46
31.45				24
31.7						29
31.7333	43
31.7833				23
31.8667						28
31.95				22
32.45				21
32.5333						26
32.7333	42		45
32.9333		26
33.3667						25
33.45				20
33.5667	41
33.6167				19
33.7333			43
33.7667		25
33.8333					43
33.8667						24
33.9333		23
34.1167				18
34.2						23
34.2667		22
34.4	40
34.4333		21
34.45				17
34.5333						22
34.5667	39
34.8333					42
34.9333		20
35					41
35.0333						21
35.0667			42
35.1667					40
35.3333					39
35.5					38
35.6		19
35.7						20
35.7333	38
35.7833				16
36					37
36.0667			40
36.1		18
36.2						19
36.45				15
36.6		17
36.7833				14
37					36
37.0333						17
37.1		16
37.1667					35
37.2333			38
37.4	36
37.4333		15
37.6		14
37.6167				13
37.9			37
37.9333		13
37.95				12
38					34
38.0667			36
38.3333					32
38.4333		12
38.5					30
38.5667	35
38.8667						16
38.9	34
39.0667			35
39.1		11
39.2						15
39.2333	33
39.3333					28
39.4			34
39.45				11
39.6667					27
39.9	32
39.9333		10
40.0667			33
40.1		9
40.2333			32
40.2833				9
40.3333					26
40.45				7
40.5333						14
40.5667			30
40.7						13
40.8333					25
40.9	30		28
41.1		8
41.2333	29
41.5333						12
41.6667					23
41.7333	28
41.7667		7
41.8333					22
42.0667			25
42.2333			24
42.6667					21
42.7333			23
42.8667						11
42.95				6
43.1		6
43.2						10
43.2667		4
43.4	27
43.5667	26		22
43.6167				5
43.7						8
43.7667		3
43.9	25		21
44					20
44.0333						6
44.2333	23
44.4			20
44.5333						5
44.6167				4
44.6667					19
44.7333	22		19
45					17
45.2833				3
45.4			18
45.5667	21
45.6667					16
45.7333	20
45.9			17
46.0667	19
46.1667					14
46.2333	18
46.5					13
46.5333						4
46.6167				2
46.7						3
46.7333	17
46.7667		2
47					12
47.0333						2
47.1667					11
47.3333					10
47.4			16
47.5667	16		14
47.7333	14		13
48					9
48.0667			12
48.2333			11
48.7333	13
48.9	12		10
49.1667					8
49.3667						1
49.4			9
49.5					6
49.7333	11		8
49.7667		1
50.0667	10		7
50.2333	9
50.5					5
51					4
51.0667	7		6
51.5667			5
52.0667	4		4
52.1667					3
52.3333					2
52.6667					1
53.7333	3
54.9			3
55.7333			2
56.2833				1
58.0667			1
58.5667	2
59.7333	1
Number of rows	272	272	272	272	272	272
# of blank lines	226	228	224	231	224	227
# rows with impossible data	0	0	0	0	0	0
# censored subjects	0	0	0	0	0	0
# deaths/events	46	44	48	41	48	45
Median survival	44.2333	34.2667	42.15	32.45	40.8333	34.2

## Sheet: 2.3.20 - 2wk
hours	Archon glucose food Control 2wk	Archon glucose food TBI 2wk	6%YE food Control 2wk	6%YE food TBI 2wk	1%YE food Control 2wk	1%YE food TBI 2wk
0	32	31	32	32	32	32
4.08333				32
6.25				31
11.25
11.9167						32
14.25
14.75	32					31
16.0833						30
17.4167				30
18.4167		31
18.5833
18.75
18.9167
19.5833
19.9167		30		29
20.4167						29
21.25		29
21.4167						28
21.75				28
21.9167				27
22.0833
22.4167
22.5833				26		27
22.75
22.9167		28
23.0833		27
23.25
23.4167						26
23.5833
23.75	31					25
23.9167		26		23		24
24.0833		24
24.25
24.4167	30
24.5833				21	32	23
24.75		23		20
24.9167						22
25.25	28
25.4167					31
25.75		22	32			20
26.0833
26.25
26.5833		21		18		19
26.75					29	18
26.9167	27	20	31
27.0833		19
27.25				17
27.4167		18		16
27.75						17
27.9167		16	30		28
28.0833		15	29
28.25
28.4167						16
28.5833		14
28.75
28.9167				15		15
29.0833			28		27	14
29.25				14	25
29.4167
29.5833
29.75	26			13	24	13
29.9167
30.0833	25	13				12
30.25			27
30.4167		12		12	23
30.5833			26		22
30.75				11
30.9167	24			10
31.0833					21	11
31.25
31.4167			24		20
31.5833			23
31.75				9	19	10
31.9167	23		22
32.0833	22				18
32.25					17
32.4167	20	11
32.75	19	9
32.9167			21			9
33.0833					15
33.25		7		8
33.4167	17	6	20
33.5833	16		17
33.75	15	5	16		14
33.9167		4			12
34.0833			15
34.25			14
34.4167	14
34.5833			13			8
34.75	13				11
34.9167	12
35.0833	11
35.25
35.4167	10					7
35.5833	9			7
35.9167		3
36.0833
36.4167	8
36.5833					9
36.75
36.9167			11			6
37.0833
37.25
37.4167			10
37.5833		2		6		5
37.75						4
37.9167	6	1			7
38.0833	5				5
38.25	4
38.4167
39.0833			9			3
39.9167			7
40.25			5	5
40.4167					4
40.5833
40.75	3
40.9167					3
41.0833	2		4
41.75				4
41.9167						2
42.4167
42.5833				3
42.9167
43.4167				2	2
43.5833
43.75
43.9167
44.0833	1
44.5833				1
45.0833
46.25			3
46.5833			2
47.75			1
Number of rows	319	319	319	319	319	319
# of blank lines	287	288	287	287	287	287
# rows with impossible data	0	0	0	0	0	0
# censored subjects	0	0	0	0	0	0
# deaths/events	32	31	32	32	32	32
Median survival	33.5	27.9167	33.6667	27.3333	32.25	28.0833

## Sheet: 7.1.20 - 2wk
Hours	Archon glucose food Control 2wk	Archon glucose food TBI 2wk	6%YE food Control 2wk	6%YE food TBI 2wk	1%YE food Control 2wk	1%YE food TBI 2wk
0	47	48	48	48	48	45
3.61667				48
10.4167			48
11.6667	47
13.8333		48
15.9167			47
17		47				45
17.5						44
18.4167			46
18.5						43
18.8333		46				42
19.8333						41
20		45
20.1667						40
20.45				47
20.6167				46
20.65					48
20.8333						39
21.4833					47
21.6667						38
21.8333						37
22.1167				45
22.2833				44
22.3333	46
22.45				43
22.4833					45
22.65					44
22.6667		44
22.75			45
23.1167				41
23.1667		43
23.3333		41				36
23.5						35
23.6667		40				34
23.8333	45
23.9167			44
24	44
24.0833			43
24.15					42
24.1667	43
24.25			42
24.3167					41
24.3333						33
24.4833					40
24.5						32
24.65					39
24.6667	42					30
24.95				40
24.9833					38
25		39
25.1667		38				29
25.3333	41
25.4833					37
25.5	39	37
25.65					35
25.6667	38	35
25.7833				39
25.8333		33				28
25.9167			41
25.9833					33
26	37	32				27
26.0833			39
26.1167				38
26.15					32
26.1667		31				26
26.3167					31
26.3333		30
26.4167			38
26.5		29				25
26.6667	36					24
26.8333						23
26.9833					30
27.0833			37
27.1667						22
27.3333		28
27.4833					29
27.5	35	27
27.5833			36
27.6167				37
27.65					28
27.6667		26				21
27.8167					27
27.8333		24
27.95				36
27.9833					25
28		22
28.0833			35
28.1167				34
28.1667	34	21
28.25			34
28.2833				31
28.3333						20
28.4833					24
28.5	32					18
28.6667	31
28.75			33
28.8167					23
28.8333	29					16
29.0833			32
29.25			31
29.2833				30
29.3333		19				14
29.4167			30
29.45				28
29.5	28	18
29.6167				27
29.65					22
29.6667	27
29.75			29
29.7833				26
29.8167					21
29.9833					20
30.1167				25
30.3333	26
30.4167			28
30.45				24
30.4833					18
30.5		17
30.65					17
30.6667	24					13
30.75			27
30.8167					16
30.9833					15
31		16
31.25			26
31.45				22
31.65					14
31.6667	22
31.7833				20
32.0833			25
32.1667	20	15
32.25			24
32.3333		14				11
32.5	18	13				10
32.5833			23
32.6167				19
32.6667	17	12
32.75			21
32.9833					13
33		10
33.3333		8
33.4167			19
33.45				18
33.5						8
33.5833			17
33.6667	16					7
33.75			16
33.8333	15
33.9167			15
34.0833			14
34.1667	14
34.45				17
34.5	13
34.75			13
34.7833				16
34.9167			12
35	12
35.0833			11
35.1667	11	7
35.3167					12
35.3333	10					6
35.4833					11
35.5	9
35.6167				15
35.6667		6
35.75			10
35.95				14
36.1667		5				5
36.25			9
36.3333	8
36.9833					10
37	7
37.0833			8
37.1667						4
37.3333						3
37.6667	6
37.8333	5
37.9833					9
38.3167					8
38.5833			7
38.7833				13
38.8167					7
38.8333						2
39.0833			6
39.1667		4
39.25			5
39.3167					6
39.3333	4
39.4833					5
39.6167				12
39.7833				10
40.15					4
40.3333	3
40.45				9
40.7833				7
41.2833				6
41.5		3
41.7833				5
41.9167			4
42.1667	2					1
42.25			3
42.2833				4
43.25			2
43.6167				3
44.75			1
45.4833					2
46.1167				2
46.4833					1
46.5		2
47.7833				1
50.3333	1
60		1
Number of rows	284	284	284	284	284	284
# of blank lines	237	236	236	236	236	239
# rows with impossible data	0	0	0	0	0	0
# censored subjects	0	0	0	0	0	0
# deaths/events	47	48	48	48	48	45
Median survival	30.6667	27.75	32.1667	30.2833	28.2333	26.8333

## Sheet: 7.3.20 - 2wk
Hours	Archon glucose food Control 2wk	Archon glucose food TBI 2wk	6%YE food Control 2wk	6%YE food TBI 2wk	1%YE food Control 2wk	1%YE food TBI 2wk
0	48	46	48	45	48	43
13.7667		46
14.7667		45
16.4333		44
16.7333						43
17.2333						42
17.6		43
17.9						41
20.2				45
20.6		42
20.6833			48
20.85			47
20.9					48	40
21.0667						39
21.5333				44
21.6		41
21.7				43
21.9333		39
22.0667						38
22.1833			46
22.2333					47
22.2667		37
22.4333		36
22.5333				42
22.7333						37
22.7667	48	35
22.85			45
23.2333						36
23.2667		34
23.35			44
23.4						35
23.4333		33
23.5333				41
23.6		32
23.7				40
23.7667	47
23.9333		31
24.0667						34
24.1	46
24.1833			42
24.2333						32
24.2667	45	30
24.35			41
24.4333	44
24.5333				39
24.5667						31
24.7				38
24.9					46	30
24.9333		29
25.1	43	28
25.1833			40
25.2333						29
25.2667	42
25.3667				37
25.4					45
25.4333		27
25.5167			39
25.5333				36
25.6833			38
25.7667		26
25.9					44	28
26.0167			37
26.1833			36
26.2333						27
26.4					43
26.4333		25
26.5167			35
26.7667	41
26.8667				35
27.0333				34
27.2				33
27.2667	39
27.4					42
27.4333		23
27.5167			34
27.6		22
27.6833			33
27.7333					40	26
27.7667	38
27.9					39
28.0333				32
28.1		21
28.3667				31
28.4					38
28.4333		20
28.5333				30
28.5667					37
28.6833			32
28.7333					36	25
28.7667		18
28.85			30
28.8667				29
28.9					34
28.9333		17
29.1833			29
29.2333					33	24
29.2667	37
29.3667				28
29.4						22
29.4333		16
29.5333				27
29.5667						21
29.6833			28
29.7				26
29.7333					31	20
29.7667	36
29.8667				25
29.9					30
30.0167			27
30.2333						17
30.4					29
30.5167			26
30.6833			24
30.7667	35
30.85			22
30.8667				24
31.0167			21
31.2				23
31.2333					28	16
31.4					27
31.4333	34
31.5667					26
31.6	33	15
31.7				22
31.85			20
31.8667				21
32.0333				20
32.1833			19
32.5167			18
32.5333				19
32.5667						15
32.7667	32
32.85			17
32.9333	31
33.0167			16
33.0333				18
33.0667						14
33.1	30
33.2				17
33.2333					24
33.3667				16
33.4					23
33.6	29	14
33.7				14
33.7333					22
33.7667		13
34.0167			15
34.0667					21
34.2333					20
34.2667	27
34.6	26	12
34.7				13
34.7667	23
34.85			14
34.9333	22
35.0667						13
35.1833			13
35.2333						12
35.2667	19
35.4333	18
35.5667						11
35.6		11
35.9						10
36.1		10
36.4					19
36.4333	17
36.5667					18
36.6833			12
36.7				12
36.7667	16
36.9333	15	9
37.0167			10
37.0667					17
37.2667	14
37.4						9
37.4333		8
37.6	13
37.9333	12	7
38.0333				11
38.1	11
38.2333					16
38.5667						7
38.7333					15	6
38.7667		6
38.8667				10
39.0333				9
39.1	10
39.2333						5
39.2667	9
39.7333					13
39.7667		5
39.85			9
39.8667				8
39.9						4
40.0167			8
40.1833			7
40.35			6
40.3667				7
40.5333				6
40.5667					12
40.7333					11
40.9						3
41.0333				4
41.0667						2
41.2333					9
41.4333	8
41.7667	7
41.9					8
42.6833			4
42.7333					6
42.8667				3
42.9					5
43.0167			3
43.0667					4
43.1833			2
43.2667	6
43.4					3
43.85			1
44.1	5
44.4333		4
44.9						1
44.9333	3
45.0667					2
45.2667	2
46.0667					1
46.4333		3
46.8667				2
49.2667		2
49.8667				1
51.7667		1
51.9333	1
Number of rows	278	278	278	278	278	278
# of blank lines	230	232	230	233	230	235
# rows with impossible data	0	0	0	0	0	0
# censored subjects	0	0	0	0	0	0
# deaths/events	48	46	48	45	48	43
Median survival	34.6	26.9333	30.6	31.2	32.4	29.4

## Sheet: 7.12.20 - 2wk (Figs)
Hours	Archon glucose food Control 2wk	Archon glucose food TBI 2wk	6%YE food Control 2wk	6%YE food TBI 2wk	1%YE food Control 2wk	1%YE food TBI 2wk
0	48	48	46	48	47	45
9.65						45
13.4667				48
13.8167						44
14.1667		48
15		47
15.5		46
15.6667		45
16.8333		44
17.6333				47
17.9833						43
18.6667	48	43
18.8167						42
18.8333	47
19.6667		41
19.8				46
20.3				45
20.4833						41
20.8167						40
21.4333			46
21.4667				44
21.6333				43
21.65						39
21.8167						38
21.9833						37
22.3				41	47
22.3167						36
22.4833						35
22.5	46
22.6333					46
22.8				40
22.9667				39
22.9833						34
23	45	40
23.15						32
23.4833						30
23.5		39
23.6333				37	45
24.1667		38
24.3				36
24.8				35
24.9833						29
25.2667			45
25.4667				33
25.5		37
25.6667		36
25.8				32
25.8167						28
25.8333	44	34
25.9833						27
26	43	32
26.1			44
26.1333				31	44
26.1667		30
26.3				30
26.3333	42
26.65						25
26.6667	41
26.7667			43
26.8				29
26.8333		29
26.9667				27
26.9833						24
27	40
27.1333				26	43
27.15						23
27.3				25
27.3333	39
27.5		28
27.65						22
27.8					42
27.8167						21
27.9667				24
28.2667			42
28.3					41
28.4667				23
28.5		26
28.65						20
28.9833						19
29.1333					40
29.1667	38
29.3					39
29.4333			41
29.5	37
29.6			40
29.6667	36
29.8					38
29.8333		24
30.1333					37
30.1667	35
30.2667			39
30.3333		23
30.4667				22
30.5	33
30.65						18
30.7667			38
30.8167						17
30.9667				21	35
30.9833						16
31.1333				20
31.1667		22
31.3167						15
31.3333		20
31.4333			37
31.4667					34
31.5	32
31.6			36
31.6333					33
31.65						14
31.6667	31
31.9333			35
31.9667				19
32.1			34
32.1333				18
32.3					32
32.4667				17
32.4833						13
32.5		18
32.6			33
32.65						12
33	30
33.1333				16
33.1667	29	17
33.2667			32
33.3					31
33.3333		16
33.4667				15	30
33.5		15
33.6			31
33.6333					29
33.8				14
33.8167						11
33.9333			29
34	28
34.1			27
34.1333					28
34.4833						10
34.8333		13
34.9333			25
34.9667				13
35		12
35.2667			24
35.3167						9
35.5		11
35.6333					27
35.9667					26
36.1667	27
36.4667					25
36.4833						8
36.5		10
36.6			23
36.9667				12
37		9
37.1667	26
37.3167						7
37.3333		8
37.6			22
37.6333					24
37.6667	25
37.7667			21
37.8333	24	7
37.9667					23
38.1			20
38.1333					22
38.2667			19
38.3				11	21
38.4333			18
38.4667					20
38.6333				10
38.7667			17
38.8333	21
38.9667				8
39.1			16
39.1667	20	6
39.2667			15
39.4667				7
39.5		5
39.65						6
39.9333			14
40.1			12
40.2667			11
40.3					19
40.4667				6
40.8					16
41.1			10
41.1333					15
41.1667	19
41.8					14
41.8167						5
41.9333			9
41.9667					13
42	18
42.1667	17
42.3					12
42.3333	16
42.4333			8
42.6333					11
42.8					10
42.8333	14
42.9667					9
43.1			7
43.1333					8
43.3					6
43.4333			6
43.4667					5
43.6			5
43.6667	13
43.8				5
43.8333		4
43.9333			4
44.4833						4
44.8				4
44.8333	12
44.9667					4
45.1			3
45.3167						3
45.3333	11
45.6333				3
45.6667	10
46	9
46.1667	8
46.65						2
46.6667	6
47	5
47.15						1
47.3333	4
47.7667			2
48.3					3
48.8					2
49.8333		2
50.2667			1
53.8				1
53.8333	2
54.8					1
55.3333	1
55.8333		1
Number of rows	282	282	282	282	282	282
# of blank lines	234	234	236	234	235	237
# rows with impossible data	0	0	0	0	0	0
# censored subjects	0	0	0	0	0	0
# deaths/events	48	48	46	48	47	45
Median survival	37.75	29.1667	35.9333	27.6333	37.6333	27.15

## Sheet: 2.14.20 - 4wk
Hours	Archon glucose food Control 4wk	Archon glucose food TBI 4wk	6%YE food Control 4wk	6%YE food TBI 4wk	1%YE food Control 4wk	1%YE food TBI 4wk
0	31	32	32	31	32	32
4.68333				31
8.91667
10.2667
10.3167	31
10.4833	30
10.65	29
11.4333
12.0167				30
12.65	28
13.65	27
13.8167	26
13.85						32
14.15	25
14.3167	24
14.4333		32
14.5167						31
14.8167	23
14.9333
14.9833	22
15.4833	21
15.5667					32
15.7667		30
15.85						30
15.9167
16.4167
16.85						29
16.9833	20
17.0833
17.2667		29
17.3167	18
17.4167
17.6333
17.65	17
17.9			32
17.9167
17.9833	16
18.1
18.2333			31
18.4167
18.4333		28
18.4833	14
18.5167				29
18.5667			30
18.6		27
18.65	13
18.6833				28
18.7667		26
18.8167	12
18.9					31
18.9167
18.9333		25
18.9667
18.9833	11
19.0167						28
19.0833
19.1
19.1333
19.15	10
19.2667		23
19.3167	7
19.4333		22
19.5833
19.6833				27
19.7667		20
19.8167	6
19.85				26		27
19.9167
19.9333
19.9667
19.9833	5
20.0833
20.1		19
20.1833						26
20.2667		18
20.35						25
20.4833	4
20.5667			29
20.5833
20.6333
20.65	3
20.6833				25		23
20.7333					29
20.75
20.7667
20.85						22
20.9333		17
21.0667					27
21.0833
21.1333
21.2667
21.35				24
21.4167
21.4333
21.5167				22		21
21.5833
21.6833				21		20
21.7333					26
21.75
21.9667
22.0167				20		19
22.1		15
22.25
22.35				19
22.4667
22.5167				18
22.5667					25
22.5833
22.6		14
22.6333
22.6833						17
22.85				16		16
22.9					24
22.9333		13
23.0167						15
23.1		11
23.1333
23.2333			28
23.25
23.2667
23.4					23
23.4667
23.5167				15
23.5667					22
23.5833
23.6333
23.6833						13
23.75
23.8167	2
23.9333		10
23.9667
24.1
24.1333
24.25
24.2667
24.3
24.4			27
24.4333
24.4667
24.5167				14
24.5667					21
24.6333
24.6833				13
24.7333			26
24.7667		8
24.8
24.85				12		12
24.9			25
24.9167
25.0167						11
25.0667					20
25.1		7
25.1333
25.1833				11
25.2333			23
25.4667
25.5167						10
25.6
25.6333
25.7333			22
25.7667
25.9			21		19
26.2333			20
26.35				10
26.4					18
26.4333
26.5667			19		17
26.75
26.7667		6
26.8
26.9					16
26.9667
27.0167						9
27.1333
27.1833				8
27.3
27.4			18
27.4333		5
27.4667
27.6
27.6833						8
27.7333					15
27.9			17
28.0167				6
28.1
28.4					13
28.4333		4
28.4667
28.5667			15
28.9			14
29.0167						7
29.0833
29.1
29.1333
29.2333			13
29.4333
29.5667					12
29.6333
29.7333			12
29.9667
30.0667			11
30.1333
30.3
30.4167
30.4667
30.6333
30.7333					11
30.8
30.9667
31.0167						6
31.1333
31.1833						5
31.5667					10
31.6		3
31.85				5
32.2333					9
32.3
32.5167						4
32.5667			10
32.7333			9
32.85						3
32.9					8
32.9667
33.0667					7
33.1333
33.25
33.3
33.6333
33.7333			8
33.9					6
34.0667			7
34.2333			6		5
34.4667
34.6333
35.0667			5
35.4			4		4
35.4667
36.0667			3
36.35						2
36.7333					3
36.8
36.85				4		1
37.1
37.1333
37.2333			2
37.3
38.1
38.3
38.4333		2
38.5667			1
38.6333
38.85				3
39.6833				2
40.0167				1
40.1333
40.5667					2
41.0833
45.2667		1
50.4333
53.5667					1
Number of rows	316	316	316	316	316	316
# of blank lines	285	284	284	285	284	284
# rows with impossible data	0	0	0	0	0	0
# censored subjects	0	0	0	0	0	0
# deaths/events	31	32	32	31	32	32
Median survival	17.9833	20.9333	27.9	22.85	26.7333	22.7667

## Sheet: 7.8.20 - 4wk
Hours	Archon glucose food Control 4wk	Archon glucose food TBI 4wk	6%YE food Control 4wk	6%YE food TBI 4wk	1%YE food Control 4wk	1%YE food TBI 4wk
0	48	47	48	48	48	47
10.8333	48	47
11.6667	47
13.3333		46
13.5	46
14.1167				48
14.1333					48
14.3333		44
14.65						47
15		43
15.1667	45
15.95				47
16.1333					47
16.8167						46
17.3167						45
17.5		42
18.1667	44
18.3			48
18.5		41
18.65						44
18.6667		40
18.8			47
18.8333		39
18.95				46
18.9833						43
19		38
19.1167				45
19.1333			46
19.1667	43
19.3333	42
19.4833						42
19.5		37
19.6333					46
19.6667		36
19.8167						41
19.8333	41
19.9833						40
20	40	34
20.1333			45
20.4833						39
20.6167				44
20.6667		33
20.8			44
20.8333	39
21.1167				42
21.1333			43
21.1667	38
21.2833				41
21.3					45
21.3167						38
21.3333	37
21.5	36
21.65						37
21.6667	35	32
21.8					44
21.8167						36
21.8333		31
21.95				40
21.9667			42
21.9833						34
22	34	30
22.1333					43
22.15						32
22.1667		29
22.3333	33	28
22.4667					42
22.4833						31
22.5	32
22.6333					41
22.65						30
22.6667	31
22.8					40
22.9667			41
22.9833						29
23		26
23.1667		25
23.3333	29
23.4667			40		39
23.5	28
23.6167				39
23.6667	26	24
23.8333	25	23
23.95				38
23.9833						28
24	24	21
24.1167				37
24.15						27
24.1667		20
24.2833				36
24.3333		19
24.45				34
24.4667			39
24.4833						26
24.5	23
24.6167				33
24.6333			37
24.6667		18
24.8			36		37
24.8167						25
24.8333		17
24.9667			33		34
24.9833						23
25	22
25.1167				32
25.1333			32		30
25.2833				31
25.3			31
25.3333	20	15
25.45				29
25.4667			30
25.5	18
25.6333			27
25.6667	16
25.8			25
25.8167						22
25.8333	15
25.95				27
25.9833						20
26		13
26.1167				26
26.1333					28
26.1667	14
26.2833				25
26.3			24		27
26.3167						19
26.3333	13	12
26.45				24
26.4667			23		25
26.5	12	11
26.6167				22
26.6333					24
26.65						17
26.6667	11
26.8			22
26.8167						16
26.8333		10
26.9667			21		23
27.15						15
27.3			20
27.3333	9
27.4667			18
27.5	6	9
27.6333					22
27.65						14
27.6667		8
27.7833				21
27.8					21
28.1333					19
28.1667		6
28.2833				20
28.3			16		18
28.4667			14		17
28.6167				19
28.65						13
28.8					15
28.8167						12
28.9667					14
29.4833						11
29.6167				18
29.6333			13		12
29.6667		5
29.8					11
29.8333	4
29.9833						10
30		4
30.1333			12
30.15						9
30.4667					10
30.6167				17
30.9667			11
31	3
31.1167				16
31.1333					9
31.2833				15
31.3333		3
31.6333			10
31.8					6
32	2
32.1333			8
32.2833				14
32.3			7
32.3167						8
32.4833						7
32.6333					5
32.8167						6
32.9667			6		4
33.1167				11
33.1333			4
33.3167						5
33.8			3
34.5		2
34.9833						4
35.6167				10
36.4667			2
36.6167				9
36.9667					3
37.1333					2
37.8333	1
37.9833						3
38.4833						2
38.7833				8
39.6333					1
40.6167				7
42.9833						1
43.7833				6
43.9667			1
44.1167				5
45.2833				4
47		1
47.6167				3
51.1167				2
51.95				1
Number of rows	286	286	286	286	286	286
# of blank lines	238	239	238	238	238	239
# rows with impossible data	0	0	0	0	0	0
# censored subjects	0	0	0	0	0	0
# deaths/events	48	47	48	48	48	47
Median survival	23.9167	23.6667	26.05	26.3667	26.55	24.8167

[truncated: 2 more sheets: 7.15.20 - 4wk, 7.17.20 - 4wk (Figs)]
