# Supplementary material for: Dietary restriction ameliorates TBI-induced phenotypes in Drosophila melanogaster
Source: Sci Rep. 2022 Jun 9;12:9523. doi: 10.1038/s41598-022-13128-x (PMC9184478; doi:10.1038/s41598-022-13128-x)
Supplement: Supplementary file 9 — Supplementary Table S1. [file 41598_2022_13128_MOESM9_ESM.xlsx]

## Sheet: Sheet1
	48hr v. 2wk		48hr v. 4wk		2wk v. 4wk
	Control	TBI	Control	TBI	Control	TBI
Climbing (Fig. 1; glucose food)	****	****	****	****	****	***
Climbing (Fig. 4; 6%YE food)	****	****	****	****	****	****
Climbing (Fig. 4; 1%YE food)	****	***	****	****	****	****
AMP expression: Drs	ns	****	*	**	ns	**
AMP expression: Dro	ns	***	*	ns	****	*
AMP expression: Cec	*	*	*	*	****	ns
AMP expression: Dipt	ns	*	ns	ns	***	ns
Table S1. Comparison of age-related changes in Climbing and AMP expression within Control and TBI flies. Climbing data was analyzed with Repeated Measures Two-way ANOVA, with Geisser-Greenhouse correction and Tukey multiple comparisons correction. QPCR data was analyzed with Two-way ANOVA, with Tukey multiple comparisons correction. *, p<0.05 **, p<0.01 ***, p<0.001 ****, p<0.0001
